# Supplementary material for: Nanoscale cooperative adsorption for materials control
Source: Nat Commun. 2021 Jul 13;12:4287. doi: 10.1038/s41467-021-24590-y (PMC8277846; doi:10.1038/s41467-021-24590-y)
Supplement: Supplementary file 4 — Supplementary Software 1 [file 41467_2021_24590_MOESM4_ESM.zip]

Archive with 51 entries (43 files):
- codes_sharing/
- codes_sharing/dissect_get_rate.m
- codes_sharing/Fil_analy.m
- codes_sharing/np_extract.m
- codes_sharing/OverlayOMSEM_Part1.m
- codes_sharing/OverlayOMSEM_Part2.m
- codes_sharing/plate_edge_detection.m
- codes_sharing/plate_fit_edge.m
- codes_sharing/rod_edge_detection.m
- codes_sharing/rod_fit_edge.m
- codes_sharing/s_iqPALM/
- codes_sharing/s_iqPALM/iQpalm.m
- codes_sharing/s_iqPALM/iQ_2D_event_hist.m
- codes_sharing/s_iqPALM/iQ_pmarker_judge.m
- codes_sharing/s_iqPALM/main/
- codes_sharing/s_iqPALM/main/iQPALM.m
- codes_sharing/s_iqPALM/main/iQ_cellfnd.m
- codes_sharing/s_iqPALM/main/iQ_cellrot.m
- codes_sharing/s_iqPALM/main/iQ_driftcorr.m
- codes_sharing/s_iqPALM/main/iQ_imgshift.m
- codes_sharing/s_iqPALM/main/iQ_locprec.m
- codes_sharing/s_iqPALM/main/iQ_mvtoimg.m
- codes_sharing/s_iqPALM/main/iQ_pixcal.m
- codes_sharing/s_iqPALM/main/iQ_profile.m
- codes_sharing/s_iqPALM/main/iQ_ProtnCount.m
- codes_sharing/s_iqPALM/main/iQ_ReconImage.m
- codes_sharing/s_iqPALM/main/iQ_sgmErflt.m
- codes_sharing/s_iqPALM/main/iQ_sgmloc.m
- codes_sharing/s_iqPALM/main/iQ_Zcal.m
- codes_sharing/s_iqPALM/Mao v3/
- codes_sharing/s_iqPALM/Mao v3/eg1 IEcorr and DFTcorr/
- codes_sharing/s_iqPALM/Mao v3/eg1 IEcorr and DFTcorr/Mao_autoGaussianSurfML.m
- codes_sharing/s_iqPALM/Mao v3/eg1 IEcorr and DFTcorr/Mao_create_mask_FLimage.m
- codes_sharing/s_iqPALM/Mao v3/eg1 IEcorr and DFTcorr/Mao_drift.m
- codes_sharing/s_iqPALM/Mao v3/eg1 IEcorr and DFTcorr/Mao_IEcorr.m
- codes_sharing/s_iqPALM/Mao v3/eg1 IEcorr and DFTcorr/Mao_pkfnd.m
- codes_sharing/s_iqPALM/Mao v3/eg1 IEcorr and DFTcorr/Mao_ProtnCount.m
- codes_sharing/s_iqPALM/Mao v3/eg1 IEcorr and DFTcorr/Mao_SMforGOLD_main.m
- codes_sharing/s_iqPALM/Mao v3/eg1 IEcorr and DFTcorr/test ctrl image folder/
- codes_sharing/s_iqPALM/Mao v3/eg1 IEcorr and DFTcorr/test real image folder/
- codes_sharing/s_iqPALM/sub/
- codes_sharing/s_iqPALM/sub/inthistpjt.m
- codes_sharing/s_iqPALM/sub/iQ_autoGaussianSurfML.m
- codes_sharing/s_iqPALM/sub/iQ_gaussianfit.m
- codes_sharing/s_iqPALM/sub/iQ_nearestPoints.m
- codes_sharing/s_iqPALM/sub/iQ_pkfnd.m
- codes_sharing/s_iqPALM/sub/minboundrect.m
- codes_sharing/s_iqPALM/sub/putp.m
- codes_sharing/s_iqPALM/sub/saveppt2.m
- codes_sharing/s_iqPALM/sub/tight_subplot.m
- codes_sharing/ReadMe_NComm_16Dec20.pdf
