# Supplementary material for: Nanoscale cooperative adsorption for materials control
Source: Nat Commun. 2021 Jul 13;12:4287. doi: 10.1038/s41467-021-24590-y (PMC8277846; doi:10.1038/s41467-021-24590-y)
Supplement: Supplementary file 4 — Supplementary Software 1 [file 41467_2021_24590_MOESM4_ESM.zip › codes_sharing/dissect_get_rate.m]

% dissect particles into different regions for analysis by Rong (Rocky) Ye

clc
close all
clear

dir_sum_folder = 'C:\Users\Rocky Ye\Desktop\RY242_CTAB_anal';
cd(dir_sum_folder);

num_mv = 11; % number of movies

i_NP = 1;

CA_name = 'CTAB';
c_Rz = [0;50;75;100]/1000; % \muM
c_CA = [0;0.5;1;2;5]; % the concentration of capping agents, in \muM
LA = 40; % =[nm], localization accuracy
t_silica = 50; % =[nm], thickness of the silica shell
time = 30000*0.03; % =[s]

beta4 = [1,1,1,1];  % initial guess, k, K_Rz, K_CA, n
lb4 = [1e-2,1e-1,1e-2,1]; ub4 = [1e2,1e2,1e2,1]; % constrains for k, K_Rz, K_CA, n
% fix n=1 for non-coop ligands

num_ffregion = 3;
ff_div = (1:num_ffregion)/num_ffregion;
ff_div = sqrt(ff_div'); % the normalized radial distance outward the flat facet

sigma_lowerbound = 100; %[=] nm
sigma_filter = 400; %[=] nm
int_ave = 900;

%% 

cd(dir_sum_folder);
filename = {['edge_NP_' num2str(i_NP)];['XY_allconc_' num2str(i_NP)]};
dir_NP_folder = [dir_sum_folder '\NP_' num2str(i_NP)];
load(filename{1})
load(filename{2})
cd(dir_NP_folder);
%% set the vertex coordinates of regions
num_vertex = size(SEM_info{3},1)-1;
num_edge = num_vertex;
r_allvertex = zeros(num_vertex,1);

xv_NP = SEM_info{3}(:,1);
yv_NP = SEM_info{3}(:,2);
x_center = SEM_info{1}(1);
y_center = SEM_info{1}(2);
for i_vertex = 1:num_vertex
    r_allvertex(i_vertex,1) = pdist([xv_NP(i_vertex),yv_NP(i_vertex);x_center,y_center]);
end
radius = mean(r_allvertex);

radius_core = radius - t_silica; 
radius_ff = radius - LA*3 - t_silica; % flat facet radius
sf_core = radius_core/radius; % core shrink factor
sf_flatfacet = radius_ff/radius; % flat facet shrink factor

xv_core = sf_core*xv_NP + (1-sf_core)*mean(xv_NP(1:end-1));
yv_core = sf_core*yv_NP + (1-sf_core)*mean(yv_NP(1:end-1));
xv_flatfacet = sf_flatfacet*xv_NP + (1-sf_flatfacet)*mean(xv_NP(1:end-1));
yv_flatfacet = sf_flatfacet*yv_NP + (1-sf_flatfacet)*mean(yv_NP(1:end-1));
rd_norm = ([0;ff_div(1:end-1)]+ff_div)/2; % NP center to segment midpoint, normalized distance
rd = rd_norm.*radius_ff; % radial distance
num_ffregion = length(ff_div);
num_ffed = round(radius_ff/200); % roughly 200 nm per section
red0 = radius_ff/num_ffed; % spacing per section
red = [(0.5:1:(num_ffed-0.5))*red0, radius_ff]; % to include the outmost region
num_ffed = num_ffed + 1; % to include the outmost region
red_div = red/radius; 

xv_ff_div = zeros(num_vertex+1,num_ffregion);
yv_ff_div = xv_ff_div;
for i_ffregion = 1:num_ffregion
    xv_ff_div(:,i_ffregion) = ff_div(i_ffregion).*xv_flatfacet + (1-ff_div(i_ffregion)).*mean(xv_flatfacet(1:end-1));
    yv_ff_div(:,i_ffregion) = ff_div(i_ffregion).*yv_flatfacet + (1-ff_div(i_ffregion)).*mean(yv_flatfacet(1:end-1));
end

xv_ffred_div = zeros(num_vertex+1,num_ffed);
yv_ffred_div = xv_ffred_div;
for i_ffed = 1:num_ffed
    xv_ffred_div(:,i_ffed) = red_div(i_ffed).*xv_flatfacet + (1-red_div(i_ffed)).*mean(xv_flatfacet(1:end-1));
    yv_ffred_div(:,i_ffed) = red_div(i_ffed).*yv_flatfacet + (1-red_div(i_ffed)).*mean(yv_flatfacet(1:end-1));
end

AH = t_silica/2 + 3*LA;
EG = LA;
xv_edge = zeros(5*num_edge,1); % note that the 5th point is the same as the 1st point
yv_edge = xv_edge;
for i_edge = 1:num_edge
    xA = xv_NP(i_edge);
    xB = xv_NP(i_edge+1);
    yA = yv_NP(i_edge);
    yB = yv_NP(i_edge+1);
    xE = xv_flatfacet(i_edge);
    xF = xv_flatfacet(i_edge+1);
    yE = yv_flatfacet(i_edge);
    yF = yv_flatfacet(i_edge+1);
    dAB = pdist([xA,yA;xB,yB]);  %AB
    dEF = pdist([xE,yE;xF,yF]);  %EF
    xv_edge(5*i_edge-4,1) = (xB-xA)*AH/dAB + xA;
    xv_edge(5*i_edge-3,1) = (xA-xB)*AH/dAB + xB;
    xv_edge(5*i_edge-2,1) = (xE-xF)*EG/dEF + xF;
    xv_edge(5*i_edge-1,1) = (xF-xE)*EG/dEF + xE;
    yv_edge(5*i_edge-4,1) = (yB-yA)*AH/dAB + yA;
    yv_edge(5*i_edge-3,1) = (yA-yB)*AH/dAB + yB;
    yv_edge(5*i_edge-2,1) = (yE-yF)*EG/dEF + yF;
    yv_edge(5*i_edge-1,1) = (yF-yE)*EG/dEF + yE;
    xv_edge(5*i_edge,1) = xv_edge(5*i_edge-4,1);
    yv_edge(5*i_edge,1) = yv_edge(5*i_edge-4,1);
end
%%%%%%%%%%%%%%%%%%%%%%%%%%%%%%%%%%%%%%%%%%%%%%%%%%%%%%%%%%%%%%%%%%%%%%

%% compute the area and then specific activity
h_Au = 13.7; % nm, see Nesha JACS 2013
area_NP = polyarea(xv_NP,yv_NP); % this is only the projection area for now
area_f = 2*polyarea(xv_flatfacet,yv_flatfacet);
area_e = 0; % the side surface area of edge regions
area_s = 0; % the side surface area of the whole particle
for i_edge = 1:num_edge
    area_edge_temp = polyarea(xv_edge(5*i_edge-4:5*i_edge),yv_edge(5*i_edge-4:5*i_edge))*2 ...
        + pdist([xv_edge(5*i_edge-4:5*i_edge-3),yv_edge(5*i_edge-4:5*i_edge-3)]) .* h_Au;
    area_e = area_e + area_edge_temp;
    area_s = area_s + pdist([xv_edge(i_edge:i_edge+1),yv_edge(i_edge:i_edge+1)]).* h_Au;
end
area_c = 2*area_NP + area_s - area_f - area_e;
area_ffr = zeros(1,num_ffregion);
for i_ffregion = 1:num_ffregion
    area_ffr(i_ffregion) = polyarea(xv_ff_div(:,i_ffregion),yv_ff_div(:,i_ffregion))*2;
end
area_ffr = diff([0,area_ffr]);  % horizontal vector vector

area_ffred = zeros(1,num_ffed);
for i_ffed = 1:num_ffed
    area_ffred(i_ffed) = polyarea(xv_ffred_div(:,i_ffed),yv_ffred_div(:,i_ffed))*2;
end
area_ffred = diff([0,area_ffred]);  % horizontal vector vector

area_NP = 2*area_NP + area_s;
area = [area_NP; area_c; area_e; area_f]*1e-6; % in um^2
area_ffr = area_ffr*1e-6; % in um^2
area_ffred = area_ffred*1e-6; % in um^2
ShapeF1 = area(4)/area(1);
if num_edge == 3
    ShapeF2 = 0;
else
    edgelength = zeros(num_edge,1);
    for i_edge = 1:num_edge
        edgelength(i_edge) = pdist([xv_edge(i_edge:i_edge+1),yv_edge(i_edge:i_edge+1)]);
    end
    edgelength = sort(edgelength);
    ShapeF2 = sum(edgelength(1:floor(num_edge/2)))/sum(edgelength(floor(num_edge/2):end));
end
%% filter data 
NP_XY_allconc_keep = cell(num_mv,1);

for i_mv = 1:num_mv
    % filter based on sigma and intensity
    sigma_x = NP_XY_allconc{i_mv}(:,8);
    sigma_y = NP_XY_allconc{i_mv}(:,9);
    x0 = NP_XY_allconc{i_mv}(:,3);
    y0 = NP_XY_allconc{i_mv}(:,4);
    int = NP_XY_allconc{i_mv}(:,15);
    NN = length(sigma_x);

    reporter_superres = zeros(NN,1); % if the value is 1, then ture. what each reporter means, see JBS'Nature Sup Scheme 2
    reporter_multiple = zeros(NN,1);
    reporter_reject = zeros(NN,1);
    for j = 1:NN
        if sigma_x(j)<sigma_lowerbound || sigma_y(j)<sigma_lowerbound
            reporter_reject(j) = 1;
        else
            if sigma_x(j)>sigma_filter || sigma_y(j)>sigma_filter
                if int(j)> int_ave
                    reporter_multiple(j) = 1;
                end
            else
                reporter_superres(j) = 1;
            end
        end
    end
% %     fprintf('Mean intensity of Conc %d is %4.1f\n', i_conc, mean(int(reporter_reject==0)));
    reporter_keep = reporter_superres;
    % % reporter_keep = reporter_superres + reporter_multiple;
    NP_XY_allconc_keep{i_mv,1} = NP_XY_allconc{i_mv}(reporter_keep>0,:);

%%%%%%%%%%%%%%%%%%%%%%%%%%%%%%%%%%%%%%%%%%%%%%%%%%%%%%%%%%%%%%%%%%%%%%
end

%% calculate rates
v_NP = zeros(num_mv,1); v_f = v_NP; v_e = v_NP; v_c = v_NP;
v_ffr = zeros(num_mv,num_ffregion);
v_ffred = zeros(num_mv,num_ffed);
for i_mv = 1:num_mv
    xa = NP_XY_allconc_keep{i_mv}(:,3);
    ya = NP_XY_allconc_keep{i_mv}(:,4);
    xa = x_center + mean(xa) - xa;
    ya = y_center + mean(ya) - ya;
    in_NP_a = inpolygon(xa,ya,xv_NP,yv_NP); 
    in_flatfacet_a = inpolygon(xa,ya,xv_flatfacet,yv_flatfacet); 
    in_edge_a = 0*in_NP_a;
    for i_edge = 1:num_edge
        in_edge_a_temp = inpolygon(xa,ya,xv_edge(5*i_edge-4:5*i_edge),yv_edge(5*i_edge-4:5*i_edge)); 
        in_edge_a = in_edge_a + in_edge_a_temp;
    end
    in_edge_a = any(in_edge_a,2);
    in_corner_a = any(in_NP_a - in_flatfacet_a - in_edge_a,2);

    in_ffr = zeros(length(xa),num_ffregion+1);
    for i_ffregion = 1:num_ffregion
        in_ffr(:,i_ffregion+1) = inpolygon(xa,ya,xv_ff_div(:,i_ffregion),yv_ff_div(:,i_ffregion)); 
    end
    in_ffr = logical(diff(in_ffr,1,2));
    counts_ffr = sum(in_ffr); % a horizontal vector

    in_ffred = zeros(length(xa),num_ffed+1);
    for i_ffed = 1:num_ffed
        in_ffred(:,i_ffed+1) = inpolygon(xa,ya,xv_ffred_div(:,i_ffed),yv_ffred_div(:,i_ffed)); 
    end
    in_ffred = logical(diff(in_ffred,1,2));
    counts_ffred = sum(in_ffred); % a horizontal vector

    v_temp = zeros(4,1); % NP, c, e, f
    v_temp(1) = sum(in_NP_a)/area(1)/time;
    v_temp(2) = sum(in_corner_a)/area(2)/time;
    v_temp(3) = sum(in_edge_a)/area(3)/time;
    v_temp(4) = sum(in_flatfacet_a)/area(4)/time;
    v_ffr_a = counts_ffr./area_ffr./time; % a vertical vector
    v_ffred_a = counts_ffred./area_ffred./time; % a vertical vector

    v_NP(i_mv) = v_temp(1);
    v_f(i_mv) = v_temp(4);
    v_e(i_mv) = v_temp(3);
    v_c(i_mv) = v_temp(2);
    v_ffr(i_mv,:) =  v_ffr_a;
    v_ffred(i_mv,:) =  v_ffred_a;

%%%%%%%%%%%%%%%%%%%%%%%%%%%%%%%%%%%%%%%%%%%%%%%%%%%%%%%%%%%%%%%%%%%%%%    
end

%% fitting

N1 = length(c_Rz); N2 = length(c_CA);
c_Rz2 = [c_Rz; ones(N2,1)*c_Rz(end)];     c_CA2 = [zeros(N1,1); c_CA];
c12 = [c_Rz2, c_CA2];
v_NP_noCA = [0;v_NP(1:2);mean(v_NP(3:5))]; v_NP_CA = [mean(v_NP(3:5));v_NP(6);mean(v_NP(7:9));v_NP(10:11)];
v_c_noCA = [0;v_c(1:2);mean(v_c(3:5))]; v_c_CA = [mean(v_c(3:5));v_c(6);mean(v_c(7:9));v_c(10:11)];
v_e_noCA = [0;v_e(1:2);mean(v_e(3:5))]; v_e_CA = [mean(v_e(3:5));v_e(6);mean(v_e(7:9));v_e(10:11)];
v_f_noCA = [0;v_f(1:2);mean(v_f(3:5))]; v_f_CA = [mean(v_f(3:5));v_f(6);mean(v_f(7:9));v_f(10:11)];

v_ffred_noCA = [zeros(1,num_ffed);v_ffred(1:2,:);mean(v_ffred(3:5,:))];
v_ffred_CA = [mean(v_ffred(3:5,:));v_ffred(6,:);mean(v_ffred(7:9,:));v_ffred(10:11,:)];
v_ffr_noCA = [zeros(1,num_ffregion);v_ffr(1:2,:);mean(v_ffr(3:5,:))];
v_ffr_CA = [mean(v_ffr(3:5,:));v_ffr(6,:);mean(v_ffr(7:9,:));v_ffr(10:11,:)];

v_NP_fit = [v_NP_noCA; v_NP_CA];     v_c_fit = [v_c_noCA; v_c_CA];
v_e_fit = [v_e_noCA; v_e_CA];     v_f_fit = [v_f_noCA; v_f_CA];
v_fit = [v_NP_fit, v_c_fit, v_e_fit, v_f_fit];

v_ffred_fit = [v_ffred_noCA;v_ffred_CA]; 
v_ffr_fit = [v_ffr_noCA;v_ffr_CA];

gamma_Rz = zeros(4,1); % NP, c, e, f
gamma_Rz_LowCi = zeros(4,1); % NP, c, e, f 
K_Rz = zeros(4,1); % NP, c, e, f
K_RzLowCi = zeros(4,1); % NP, c, e, f
K_CA = zeros(4,1); % NP, c, e, f
K_CALowCi = zeros(4,1); % NP, c, e, f
nh = zeros(4,1); % NP, c, e, f
nh_LowCi = zeros(4,1); % NP, c, e, f

K_Rz_ed = zeros(num_ffed,1);
gamma_ed = zeros(num_ffed,1);
K_CA_ed = zeros(num_ffed,1); K_CA_red_LowCi = zeros(num_ffed,1); 
nh_ed = zeros(num_ffed,1); nh_ed_LowCi = zeros(num_ffed,1); 

for i_reg = 1:4
    [beta_RzCA,~,resid,~,~,~,J] =...
        lsqcurvefit(@(b,x)fun_Rz_CA_coop(b,x),beta4,c12,v_fit(:,i_reg),lb4,ub4);
    ci = nlparci(beta_RzCA,resid,'jacobian',J);
    gamma_Rz(i_reg) = beta_RzCA(1); gamma_Rz_LowCi(i_reg) = ci(1,1);   % % gamma_NP_HiCi = ci(1,2);
    K_Rz(i_reg) = beta_RzCA(2); K_RzLowCi(i_reg) = ci(2,1);   % % K_NP_HiCi = ci(2,2);
    K_CA(i_reg) = beta_RzCA(3); K_CALowCi(i_reg) = ci(3,1);
    nh(i_reg) = beta_RzCA(4); nh_LowCi(i_reg) = ci(4,1);
end

for i_ffed = 1:num_ffed
    [beta_RzCA,~,resid,~,~,~,J] =...
        lsqcurvefit(@(b,x)fun_Rz_CA_coop(b,x),beta4,c12,v_ffred_fit(:,i_ffed),lb4,ub4);
    ci = nlparci(beta_RzCA,resid,'jacobian',J);
    gamma_ed(i_ffed) = beta_RzCA(1); 
    K_Rz_ed(i_ffed) = beta_RzCA(2); 
    K_CA_ed(i_ffed) = beta_RzCA(3); 
    nh_ed(i_ffed) = beta_RzCA(4);  nh_ed_LowCi(i_ffed) = ci(4,1);
end

gamma_Rz_err = (gamma_Rz-gamma_Rz_LowCi)/1.96; % corresponding to 1 s.d.
K_Rz_err = (K_Rz - K_RzLowCi)/1.96; % corresponding to 1 s.d.
K_CA_err = (K_CA - K_CALowCi)/1.96; % corresponding to 1 s.d.
K_CA_ffed_err = (K_CA_ed - K_CA_red_LowCi)/1.96; % corresponding to 1 s.d.
nh_err = (nh-nh_LowCi)/1.96; % corresponding to 1 s.d.
nh_ed_err = (nh_ed-nh_ed_LowCi)/1.96; % corresponding to 1 s.d.

% fitting of K_ffr via direct nonlinear fitting

gamma_ffr = zeros(num_ffregion,1); 
K_Rz_ffr = zeros(num_ffregion,1); 
K_CA_ffr = zeros(num_ffregion,1); K_CA_LowCi_ffr = zeros(num_ffregion,1); 

for i_ffregion = 1:num_ffregion
    [beta_ffr{i_ffregion},~,resid_ffr{i_ffregion},~,~,~,J] = ...
        lsqcurvefit(@(b,x)fun_Rz_CA_coop(b,x),beta4,c12,v_ffr_fit(:,i_ffregion),lb4,ub4);
    ci_ffr{i_ffregion} = nlparci(beta_ffr{i_ffregion},resid_ffr{i_ffregion},'jacobian',J);
    gamma_ffr(i_ffregion) = beta_ffr{i_ffregion}(1); %gamma_LowCi_ffr(i_ffregion) = ci_ffr{i_ffregion}(1,1);   % % gamma_NP_HiCi = ci(1,2);
    K_Rz_ffr(i_ffregion) = beta_ffr{i_ffregion}(2); %K_Rz_LowCi_ffr(i_ffregion) = ci(2,1);
    K_CA_ffr(i_ffregion) = beta_ffr{i_ffregion}(3); K_CA_LowCi_ffr(i_ffregion) = ci(3,1);   % % K_NP_HiCi = ci(2,2);
    n_ffr(i_ffregion) = beta_ffr{i_ffregion}(4); n_LowCi_ffr(i_ffregion) = ci(4,1);
end
K_CA_err_ffr = (K_CA_ffr - K_CA_LowCi_ffr)/1.96; % corresponding to 1 s.d.
n_err_ffr = (n_ffr - n_LowCi_ffr)/1.96; % corresponding to 1 s.d.
%gamma_err_ffr = (gamma_ffr-gamma_LowCi_ffr)/1.96; % corresponding to 1 s.d.

fprintf('NP %d is done!\n', i_NP)

%%
function y = fun_CAtitration(b,x,K_Rz,conc_Rz)
y = b(1)*conc_Rz./(1/K_Rz*(1+b(2)*x)+conc_Rz);
% b(1) stands for k or gamma
% b(2) stands for K_CA
end
function y = fun_Rztitration(b,x)
y = b(1)*x./(1/b(2)+x);
% b(1) stands for gamma
% b(2) stands for K_Rz
end
function y = fun_Rz_CA_coop(b,xdata)
y = b(1)*b(2)*xdata(:,1)./(1+b(2)*xdata(:,1)+ (xdata(:,2).*b(3)).^b(4));
% b(1) stands for k or gamma
% b(2) stands for K_Rz
% b(3) stands for K_0.5 for the ligand (in conc^(-1) units)
% b(4) stands for the Hill coefficient n.
end
