# Supplementary material for: Nanoscale cooperative adsorption for materials control
Source: Nat Commun. 2021 Jul 13;12:4287. doi: 10.1038/s41467-021-24590-y (PMC8277846; doi:10.1038/s41467-021-24590-y)
Supplement: Supplementary file 4 — Supplementary Software 1 [file 41467_2021_24590_MOESM4_ESM.zip › codes_sharing/Fil_analy.m]

% This script provides a quick overview of the fitting results. 
% Assembled by Rong (Rocky) Ye 
clear;
dir_ctrl_folder = 'C:\Users\rocky\OneDrive\Desktop\iQPALM_v5\Mao v3\eg1 IEcorr and DFTcorr\test ctrl image folder';
dir_central_folder = 'C:\Users\rocky\OneDrive\Desktop\iQPALM_v5\Mao v3\eg1 IEcorr and DFTcorr';

%% General Parameter inputs:
% image information
Pixel_x= 266.7; Pixel_y= 266.7; 
IM_info=[Pixel_x, Pixel_y];
% Camera setting
CCD_gain=300;   CCD_sens=67.12;  CCD_QE=0.97; 
CAM_set=[CCD_gain, CCD_sens, CCD_QE];
% fluorescence protein emission wavelength
EM_wave_FP=580;

cd(dir_central_folder)
load XYZ_count;
cd(dir_ctrl_folder)
list = dir;
im1=double(imread(list(3).name));
imsize=size(im1);
%% Filter data
FIL=[1 1 0 0 0 1 0; 100 100 0 0 0 0 0;500 500 0 100 100 Inf 0];
FIL_N=[0 0 1000]; % frame index filter [on or off, min_n, max_n]
% FIL=[ 
%   FIL_sgmx    FIL_sgmy    FIL_ellip   FIL_errx    FIL_erry    FIL_int  FIL_sgmxy
%   MIN_sgmx    MIN_sgmy    MIN_ellip   MIN_errx    MIN_erry    MIN_int  MIN_sgmxy
%   MAX_sgmx    MAX_sgmy    MAX_ellip   MAX_errx    MAX_erry    MAX_int  MAX_sgmxy ]
%   sgmx,sgmy,errx,erry are in nm, sgmxy in nm^2
%   ellip is unitless, int: counts

FIL_sgmx=FIL(1,1);    FIL_sgmy=FIL(1,2);   FIL_int=FIL(1,6);   
% FIL_ellip=FIL(1,3); FIL_errx=FIL(1,4);   FIL_erry=FIL(1,5); FIL_sgmxy=FIL(1,7);

% sigmax filter
if FIL_sgmx == 1; MIN_sgmx=FIL(2,1); MAX_sgmx=FIL(3,1);
    sgmx_raw=XYZ_count;
    sgmxf= sgmx_raw(:,8)>MIN_sgmx & sgmx_raw(:,8)<MAX_sgmx;
    sgmx_new=sgmx_raw(sgmxf,:);
    flt_new=sgmx_new;
end
% sigmay filter
if FIL_sgmy == 1; MIN_sgmy=FIL(2,2); MAX_sgmy=FIL(3,2);
    sgmy_raw=flt_new;
    sgmyf= sgmy_raw(:,9)>MIN_sgmy & sgmy_raw(:,9)<MAX_sgmy;
    sgmy_new=sgmy_raw(sgmyf,:);
    flt_new=sgmy_new;
end
% Int filter
if FIL_int == 1; MIN_int=FIL(2,6); MAX_int=FIL(3,6);
    int_raw=flt_new;
    int_f=int_raw(:,15)>MIN_int &int_raw(:,15)<MAX_int;
    int_new=int_raw(int_f,:);
    flt_new=int_new;
end
% frame number filter
if FIL_N(1,1) == 1
    MIN_N=FIL_N(1,2); MAX_N=FIL_N(1,3);
    N_raw=flt_new;
    int_f=N_raw(:,12)>MIN_N &N_raw(:,12)<MAX_N;
    N_new=N_raw(int_f,:);
    flt_new=N_new;
end

%% Calculate error_x and error_y
x=flt_new(:,3);
y=flt_new(:,4);
sigma_x=flt_new(:,8);
sigma_y=flt_new(:,9);
frame_in=flt_new(:,12);
intensity=flt_new(:,15);

% physical constants
h = 6.626e-34;  % Planck Constant (m^2 kg / s)
c = 299792458;  % Speed of light (m / s)
ev = 1.602e-19; % Energy of 1eV (kg m^2 / s^2)
E_ph= h*(c/(EM_wave_FP*1e-9));

cts_n=flt_new(:,15);
cts_b=flt_new(:,16);
g=CAM_set(1); S=CAM_set(2); QE=CAM_set(3);
N_e=(cts_n/g)*(S/QE)*3.65;
N_p=N_e*ev/E_ph;
b_e=(cts_b/g)*(S/QE)*3.65;
b_p=b_e*ev/E_ph;
        
Err_x= ((sigma_x.^2)./N_p+...
        Pixel_x^2./(12*N_p)+...
        (8*pi*(sigma_x.^4).*b_p.^2)./(Pixel_x*N_p).^2).^0.5;
% Err_y= ((sigma_y.^2)./N_p+...
%     Pixel_y^2./(12*N_p)+...
%     (8*pi*(sigma_y.^4).*b_p.^2)./(Pixel_y*N_p).^2).^0.5;
    
%% plot out data

figure
subplot(3,3,1)
step_size1 = 200; % in nm
vYEdge = min(y):step_size1:max(y); vXEdge = min(x):step_size1:max(x);
mHist2d = hist2d([y,x],vYEdge,vXEdge);
Plot2dHist(mHist2d, vXEdge, vYEdge, 'X (nm)', 'Y (nm)', '2D histogram'); colorbar
message= sprintf('2D histogram, pixel size = %d nm',step_size1);
title(message);
axis image

subplot(3,3,2)
plot(x,y,'.');
xlabel('x (nm)');ylabel('y (nm)');
title('2D scatter plot of spot positions','Fontsize',12);
axis image

subplot(3,3,3)
histogram(frame_in,2300);
title('spots vs time','Fontsize',12);xlabel('frame index #');ylabel('event counts');
% hold on
% for i=11:40:730
%     line([i i], [0 50],'Color','red','LineStyle','--');
% end
% hold off

subplot(3,3,4)
vsigmaYEdge = min(sigma_y):10:max(sigma_y); vsigmaXEdge = min(sigma_x):10:max(sigma_x);
mHist2d = hist2d([sigma_y,sigma_x],vsigmaYEdge,vsigmaXEdge);
Plot2dHist(mHist2d, vsigmaXEdge, vsigmaYEdge, '\sigma_x (nm)', '\sigma_y (nm)', '2D histogram'); colorbar
axis image

subplot(3,3,5)
histfit(sigma_x,50);
[mu1, sigma1] = normfit(sigma_x);
title('histogram of \sigma_x','Fontsize',12);xlabel('\sigma_x (nm)');ylabel('counts');
message = sprintf(['Mean: ',num2str(round(mu1)),' nm\nStd dev: ',num2str(round(sigma1)),' nm']);
text(300,200,message,'Fontsize',12);

subplot(3,3,6)
histfit(Err_x,50,'gamma');
[mu2, sigma2] = normfit(Err_x);
title('histogram of Error x','Fontsize',12);xlabel('Error x (nm)');ylabel('counts');
message = sprintf(['Mean: ',num2str(round(mu2)),' nm\nStd dev: ',num2str(round(sigma2)),' nm']);
text(30,200,message,'Fontsize',12);

subplot(3,3,7)
bin_step=(max(sigma_x)-min(sigma_x))/10;
Intensity_bin=(max(intensity)-min(intensity))/bin_step;
vIntensityEdge = min(intensity):Intensity_bin:max(intensity); vsigmaXEdge = min(sigma_x):10:max(sigma_x);
mHist2d = hist2d([intensity,sigma_x],vIntensityEdge,vsigmaXEdge);
Plot2dHist(mHist2d, vsigmaXEdge, vIntensityEdge, '\sigma_x (nm)', 'intensity (counts)', '2D histogram of intensity vs \sigma_x'); colorbar
ylim([0 max(intensity)])
axis tight

subplot(3,3,8)
plot(sigma_x, intensity, '.');
xlabel('\sigma_x (nm)');ylabel('intensity (counts)');
title('intensity v.s. \sigma_x','Fontsize',12)
ylim([0 max(intensity)])
axis tight

subplot(3,3,9)
hist(intensity,100);
title('histogram of intensity','Fontsize',12);xlabel('intensity (counts)');ylabel('counts');
ylim([0 max(intensity)])
axis tight
view([90 -90]) %// instead of normal view, which is view([0 90])

%% n distribution
% i = 1;
% while 1
%     frame_ran{i,1} = frame_in(frame_in < 200*i & frame_in >= 200*(i-1));
%     subplot(2,5,i)
%     histogram(frame_ran{i,1},200);
%     title('event distribution','Fontsize',12);xlabel('frame index #');ylabel('event counts');
%     i = i+1;
%     if i >= 11
%         break;
%     end
% end

%% Overlay analysis
% figure
% imshow(1-im1/2^12)
% hold on
% plot(x/266.7,y/266.7,'.');

%%
figure
step_size1 = 20; % in nm
vYEdge = min(y):step_size1:max(y); vXEdge = min(x):step_size1:max(x);
mHist2d = hist2d([y,x],vYEdge,vXEdge);
Plot2dHist(mHist2d, vXEdge, vYEdge, 'X (nm)', 'Y (nm)', '2D histogram'); colorbar
message= sprintf('2D histogram, pixel size = %d nm',step_size1);
title(message);
axis image
