# Supplementary material for: Nanoscale cooperative adsorption for materials control
Source: Nat Commun. 2021 Jul 13;12:4287. doi: 10.1038/s41467-021-24590-y (PMC8277846; doi:10.1038/s41467-021-24590-y)
Supplement: Supplementary file 4 — Supplementary Software 1 [file 41467_2021_24590_MOESM4_ESM.zip › codes_sharing/np_extract.m]

% This script can be run right after running 'Fil_analy.m' without clearing
% the results in the Workspace. Assembled by Rong (Rocky) Ye 
%% General Parameter inputs:
% Here enter the range to look at (read the coordinates from 'Fil_analy.m'):
xmin = 87500; % in nm
xmax = 88500;
ymin = 48000;
ymax = 49000;

xv = [xmin; xmax; xmax; xmin;xmin];
yv = [ymin; ymin; ymax; ymax;ymin];
in = inpolygon(x,y,xv,yv);
in = repmat(in,1,16);
flt_anal = flt_new.*in; %remove zero rows
flt_anal = flt_anal(any(flt_anal,2),:);

%% Filter data
% FIL=[ 
%   FIL_sgmx    FIL_sgmy    FIL_ellip   FIL_errx    FIL_erry    FIL_int  FIL_sgmxy
%   MIN_sgmx    MIN_sgmy    MIN_ellip   MIN_errx    MIN_erry    MIN_int  MIN_sgmxy
%   MAX_sgmx    MAX_sgmy    MAX_ellip   MAX_errx    MAX_erry    MAX_int  MAX_sgmxy ]
%   sgmx,sgmy,errx,erry are in nm, sgmxy in nm^2
%   ellip is unitless, int: counts
% FIL=[1 1 0 0 0 0 0; 100 100 0 0 0 400 0;500 500 0 100 100 8000 0];
% 
% FIL_sgmx=FIL(1,1);    FIL_sgmy=FIL(1,2);   FIL_int=FIL(1,6);   
% % FIL_ellip=FIL(1,3); FIL_errx=FIL(1,4);   FIL_erry=FIL(1,5); FIL_sgmxy=FIL(1,7);
% 
% % sigmax filter
% if FIL_sgmx == 1; MIN_sgmx=FIL(2,1); MAX_sgmx=FIL(3,1);
%     sgmx_raw=XYZ_count;
%     sgmxf= sgmx_raw(:,8)>MIN_sgmx & sgmx_raw(:,8)<MAX_sgmx;
%     sgmx_new=sgmx_raw(sgmxf,:);
%     flt_new=sgmx_new;
% end
% % sigmay filter
% if FIL_sgmy == 1; MIN_sgmy=FIL(2,2); MAX_sgmy=FIL(3,2);
%     sgmy_raw=flt_new;
%     sgmyf= sgmy_raw(:,9)>MIN_sgmy & sgmy_raw(:,9)<MAX_sgmy;
%     sgmy_new=sgmy_raw(sgmyf,:);
%     flt_new=sgmy_new;
% end
% % Int filter
% if FIL_int == 1; MIN_int=FIL(2,6); MAX_int=FIL(3,6);
%     int_raw=flt_new;
%     int_f=int_raw(:,15)>MIN_int &int_raw(:,15)<MAX_int;
%     int_new=int_raw(int_f,:);
%     flt_new=int_new;
% end

%% calculate error x and error y
x_ana = flt_anal(:,3); % in nm
y_ana = flt_anal(:,4);
sigma_x_ana = flt_anal(:,8);
sigma_y_ana = flt_anal(:,9);
intensity_ana = flt_anal(:,15);
frame_in_ana=flt_anal(:,12);

% physical constants
h = 6.626e-34;  % Planck Constant (m^2 kg / s)
c = 299792458;  % Speed of light (m / s)
ev = 1.602e-19; % Energy of 1eV (kg m^2 / s^2)
E_ph= h*(c/(EM_wave_FP*1e-9));

cts_n_ana=flt_anal(:,15);
cts_b_ana=flt_anal(:,16);
g=CAM_set(1); S=CAM_set(2); QE=CAM_set(3);
N_e=(cts_n_ana/g)*(S/QE)*3.65;
N_p=N_e*ev/E_ph;
b_e=(cts_b_ana/g)*(S/QE)*3.65;
b_p=b_e*ev/E_ph;
        
Err_x_ana= ((sigma_x_ana.^2)./N_p+...
        Pixel_x^2./(12*N_p)+...
        (8*pi*(sigma_x_ana.^4).*b_p.^2)./(Pixel_x*N_p).^2).^0.5;
% Err_y= ((sigma_y_ana.^2)./N_p+...
%     Pixel_y^2./(12*N_p)+...
%     (8*pi*(sigma_y_ana.^4).*b_p.^2)./(Pixel_y*N_p).^2).^0.5;

%% Plot out data
figure
subplot(3,3,1)
step_size2 = 20; % in nm
vYEdge_ana = ymin:step_size2:ymax; vXEdge_ana = xmin:step_size2:xmax;
mHist2d_ana_posi = hist2d([y_ana,x_ana],vYEdge_ana,vXEdge_ana);
Plot2dHist(mHist2d_ana_posi, vXEdge_ana, vYEdge_ana, 'X (nm)', 'Y (nm)','2D histogram'); colorbar
message= sprintf('2D histogram, pixel size = %d nm',step_size2);
title(message);
axis image

subplot(3,3,2)
plot(x_ana,y_ana,'.');
xlabel('x (nm)');ylabel('y (nm)');
title('spot positions','Fontsize',12);
axis image

subplot(3,3,3)
histogram(frame_in_ana,1000);
title('spots vs time','Fontsize',12);xlabel('frame index #');ylabel('event counts');

subplot(3,3,4)
vsigmaYEdge_ana = min(sigma_y_ana):10:max(sigma_y_ana); vsigmaXEdge_ana = min(sigma_x_ana):10:max(sigma_x_ana);
mHist2d_ana = hist2d([sigma_y_ana,sigma_x_ana],vsigmaYEdge_ana,vsigmaXEdge_ana);
Plot2dHist(mHist2d_ana, vsigmaXEdge_ana, vsigmaYEdge_ana, '\sigma_x (nm)', '\sigma_y (nm)', '2D histogram'); colorbar
axis image

subplot(3,3,5)
histfit(sigma_x_ana,50);
[mu1, sigma1] = normfit(sigma_x_ana);
title('histogram of \sigma_x','Fontsize',12);xlabel('\sigma_x (nm)');ylabel('counts');
message = sprintf(['Mean: ',num2str(round(mu1)),' nm\nStd dev: ',num2str(round(sigma1)),' nm']);
text(400,200,message,'Fontsize',12);

subplot(3,3,6)
histfit(Err_x_ana,50,'gamma');
[mu2, sigma2] = normfit(Err_x_ana);
title('histogram of Error x','Fontsize',12);xlabel('Error x (nm)');ylabel('counts');
message = sprintf(['Mean: ',num2str(round(mu2)),' nm\nStd dev: ',num2str(round(sigma2)),' nm']);
text(80,200,message,'Fontsize',12);

subplot(3,3,7)
bin_step=(max(sigma_x_ana)-min(sigma_x_ana))/10;
Intensity_bin=(max(intensity_ana)-min(intensity_ana))/bin_step;
vIntensityEdge = min(intensity_ana):Intensity_bin:max(intensity_ana); vsigmaXEdge_ana = min(sigma_x_ana):10:max(sigma_x_ana);
mHist2d_ana = hist2d([intensity_ana,sigma_x_ana],vIntensityEdge,vsigmaXEdge_ana);
Plot2dHist(mHist2d_ana, vsigmaXEdge_ana, vIntensityEdge, '\sigma_x (nm)', 'intensity (counts)', '2D histogram'); colorbar
ylim([0 max(intensity_ana)])
axis tight

subplot(3,3,8)
plot(sigma_x_ana, intensity_ana, '.');
xlabel('\sigma_x (nm)');ylabel('intensity (counts)');
title('intensity v.s. \sigma_x','Fontsize',12)
ylim([0 max(intensity_ana)])
axis tight

subplot(3,3,9)
hist(intensity_ana,100);
ylim([0 max(intensity_ana)])
axis tight
title('histogram of intensity','Fontsize',12);xlabel('intensity (counts)');ylabel('counts');
view([90 -90]) %// instead of normal view, which is view([0 90])
