# Supplementary material for: Nanoscale cooperative adsorption for materials control
Source: Nat Commun. 2021 Jul 13;12:4287. doi: 10.1038/s41467-021-24590-y (PMC8277846; doi:10.1038/s41467-021-24590-y)
Supplement: Supplementary file 4 — Supplementary Software 1 [file 41467_2021_24590_MOESM4_ESM.zip › codes_sharing/OverlayOMSEM_Part1.m]

% This code is for trial and error to visually see the correlation of the
% same NPs in two images. Do not proceed before getting success in this
% step. By Rong (Rocky) Ye
close all;
dir_folder = 'C:\Box Sync\20200210 nano\OMSEM_Overlay';
SEM_pixel = 36.07/1000; % check the SEM image pixel size, in um
OM_pixel = 266.7/1000;
x_shift = 4.8; % set by trial and error, no need to be exact 
y_shift = 4.2; % set by trial and error, no need to be exact 

% load the boundries of OM and SEM to see whether they look similar
cd(dir_folder)
load('OM_XY0.mat')
load('SEM_XY0.mat')
load('SEM_keeper_ind.mat')
load('SEM_boundaries.mat')

SEM_XY = SEM_XY0*SEM_pixel;
OM_XY=OM_XY0*OM_pixel;

%%
fig = figure;
fig.Units = 'inches'; fig.Position = [1 1 3 3];
axes1 = axes('Units','inches','TickLength',[0.02 0.02],...
'Position',[0.75 0.6 1.8 1.8],'LineWidth',2,'FontSize',10);
box(axes1,'off'); hold(axes1,'all');
plot(SEM_XY(:,1),SEM_XY(:,2),'r+')
hold on
plot(OM_XY(:,1)-x_shift,OM_XY(:,2)-y_shift,'ko')
% for k = 1 : length(SEM_keeper_ind)           % Loop through all keeper NPs.
% 	thisBoundary = SEM_boundaries{SEM_keeper_ind(k)};
% 	plot(thisBoundary(:,2)*SEM_pixel, thisBoundary(:,1)*SEM_pixel, 'r', 'LineWidth', 1);
% end
% for k = 1 : length(OM_keeper_ind)           % Loop through all keeper NPs.
% 	thisBoundary = OMboundaries_corr{OM_keeper_ind(k)};
% 	plot(thisBoundary(:,2)-x_shift, thisBoundary(:,1)-y_shift, 'b', 'LineWidth', 1);
% end
hold off
xlim([0 30])
ylim([0 30])
xlabel('x coordinate (\mum)','FontSize',12);
ylabel('y coordinate (\mum)','FontSize',12);
legend('SEM','OM','Location','southwest')
print(sprintf('%s%d','overlay',0),'-dmeta')

% after seeing a good match, put the lists of coordinates in sequence and
% remove extra coordinates in OM_XY and SEM_XY
save('OM_XY','OM_XY')
save('SEM_XY','SEM_XY')

N = size(OM_XY,1); % the number of particles by default (but could change while debugging)
L = N*(N-1)/2; % this is the number of point pairs
k = 1;
SEM_table = zeros(L,4);
for i=1:N-1
    for j=i+1:N
        xj = SEM_XY(j,1); xi = SEM_XY(i,1);
        yj = SEM_XY(j,2); yi = SEM_XY(i,2);
        d_SEM = sqrt((xj-xi)^2 + (yj-yi)^2);
        theta_SEM = atan((yj-yi)/(xj-xi));
        SEM_table(k,1) = i; SEM_table(k,2) = j; 
        SEM_table(k,3) = d_SEM;
        SEM_table(k,4) = theta_SEM;
        k = k+1;
    end
end

OM_table = zeros(L,4);
k = 1;
for i=1:N-1
    for j=i+1:N
        xj = OM_XY(j,1); xi = OM_XY(i,1);
        yj = OM_XY(j,2); yi = OM_XY(i,2);
        d_OM = sqrt((xj-xi)^2 + (yj-yi)^2);
        theta_OM = atan((yj-yi)/(xj-xi));
        OM_table(k,1) = i; OM_table(k,2) = j; 
        OM_table(k,3) = d_OM;
        OM_table(k,4) = theta_OM;
        k = k+1;
    end
end

% calculate the ratio
SEM_OM_table = zeros(L,4);
SEM_OM_table(:,1:2) = SEM_table(:,1:2);
SEM_OM_table(:,3) = SEM_table(:,3)./OM_table(:,3);
SEM_OM_table(:,4) = SEM_table(:,4)-OM_table(:,4);
ScaleFactor = mean(SEM_OM_table(:,3)); std_length = std(SEM_OM_table(:,3));
theta = mean(SEM_OM_table(:,4)); std_angle = std((SEM_OM_table(:,4)));
fprintf('Length std is %d,\n angle std is %d\n',std_length,std_angle)
% check SEM_OM_table
