# Supplementary material for: Nanoscale cooperative adsorption for materials control
Source: Nat Commun. 2021 Jul 13;12:4287. doi: 10.1038/s41467-021-24590-y (PMC8277846; doi:10.1038/s41467-021-24590-y)
Supplement: Supplementary file 4 — Supplementary Software 1 [file 41467_2021_24590_MOESM4_ESM.zip › codes_sharing/OverlayOMSEM_Part2.m]

% This function calculates the scaling factor and rotation angles between
% the OM and SEM images, can convert OM positions to the SEM coordinate.
% By Rong (Rocky) Ye

clear
dir_folder = 'C:\Box Sync\20200210 nano\OMSEM_Overlay';
cd(dir_folder)
load('OM_XY.mat');
load('SEM_XY.mat');

SEM_OM_table = Scale_Angel(OM_XY,SEM_XY);
ScaleFactor = mean(SEM_OM_table(:,3)); 
theta = mean(SEM_OM_table(:,4)); 
fprintf('Length std is %d\n angle std is %d\n',std(SEM_OM_table(:,3)),std((SEM_OM_table(:,4))))
% check SEM_OM_table

%% check overlay qualilty
i=1; % use the ith particle as the origin
OM_XY2=OM_XY-repmat(OM_XY(i,:),size(OM_XY,1),1);
% initialize the matrix for coordinates in SEM
centinSEM=OM_XY2;
centinSEM(:,:)=0;
for k = 1:size(OM_XY,1)
    centinSEM(k,1)= ScaleFactor*(OM_XY2(k,1)*cos(theta) + ...
        OM_XY2(k,2)*sin(theta)) + SEM_XY(i,1);
    centinSEM(k,2)= ScaleFactor*(-OM_XY2(k,1)*sin(theta) + ...
        OM_XY2(k,2)*cos(theta)) + SEM_XY(i,2);
end

fig = figure;
plot(SEM_XY(:,1),SEM_XY(:,2),'r+')
hold on
plot(centinSEM(:,1),centinSEM(:,2),'ko')
hold off
axis equal
xlim([0 30])
ylim([0 30])
xlabel('x coordinate (\mum)','FontSize',12);
ylabel('y coordinate (\mum)','FontSize',12);
legend('SEM','OM','Location','southwest')
print(sprintf('%s%d','OverlabOn',i),'-dmeta')

err0 = SEM_XY - centinSEM;
err = zeros(size(OM_XY,1),1);
for j = 1:size(OM_XY,1)
    err(j) = sqrt(err0(j,1)^2+err0(j,2)^2);
end
save(['err' num2str(i)],'err')

%% apply the coordinate transformation equation to the event
% coordinates in OM to shift them on SEM.
%%%%%%%%%%%%%%%%%%%%%%%%%%%%%%%%%%%%%%%%%%%%%%%%%%%%%
% set the ith spot as the origin of in the OM image
i = 1;
SEM_pixel = 36.07/1000;
%%%%%%%%%%%%%%%%%%%%%%%%%%%%%%%%%%%%%%%%%%%%%%%%%%%%%
coorinSEM = Coor_transf(i,ScaleFactor,theta,OM_XY,SEM_XY);

%% Another check 
%%%%%% need to multiply the SEM pixel if not done in Part 1
y2=coorinSEM(:,2);
x2=coorinSEM(:,1);
% y2=coorinSEM(:,2)*SEM_pixel;
% x2=coorinSEM(:,1)*SEM_pixel;

load('SEM_keeper_ind.mat')
load('SEM_boundaries.mat')

figure
step_size1 = 20; % in nm
vYEdge = min(y2):step_size1:max(y2); vXEdge = min(x2):step_size1:max(x2);
mHist2d = hist2d([y2,x2],vYEdge,vXEdge);
Plot2dHist(mHist2d, vXEdge, vYEdge, 'X (nm)', 'Y (nm)', '2D histogram'); colorbar;
colormap jet; axis image
hold on
for k = 1 : length(SEM_keeper_ind)           % Loop through all keeper NPs.
	thisBoundary = SEM_boundaries{SEM_keeper_ind(k)};
	plot(thisBoundary(:,2)*SEM_pixel, thisBoundary(:,1)*SEM_pixel, 'g', 'LineWidth', 1);
end
hold off
drawnow
saveas(gcf,'overlay.fig')
% % axis([2500 6500 1900 4400]) % format [xmin xmax ymin ymax]

figure
scatter(x2,y2,'.')
xlabel('x (nm)');ylabel('y (nm)');
title('2D scatter plot of spot positions','Fontsize',12);
axis image
hold on
for k = 1 : length(SEM_keeper_ind)           % Loop through all keeper NPs.
	thisBoundary = SEM_boundaries{SEM_keeper_ind(k)};
	plot(thisBoundary(:,2)*SEM_pixel, thisBoundary(:,1)*SEM_pixel, 'r', 'LineWidth', 2);
end
hold off
% axis([2500 6500 1900 4400]) % format [xmin xmax ymin ymax]

%%
function SEM_OM_table = Scale_Angel(OM_XY,SEM_XY)
N = size(OM_XY,1); % the number of particles by default (but could change while debugging)
L = N*(N-1)/2; % this is the number of point pairs
k = 1;
SEM_table = zeros(L,4);
for i=1:N-1
    for j=i+1:N
        xj = SEM_XY(j,1); xi = SEM_XY(i,1);
        yj = SEM_XY(j,2); yi = SEM_XY(i,2);
        d_SEM = sqrt((xj-xi)^2 + (yj-yi)^2);
        theta_SEM = atan((yj-yi)/(xj-xi));
        SEM_table(k,1) = i; SEM_table(k,2) = j; 
        SEM_table(k,3) = d_SEM;
        SEM_table(k,4) = theta_SEM;
        k = k+1;
    end
end

OM_table = zeros(L,4);
k = 1;
for i=1:N-1
    for j=i+1:N
        xj = OM_XY(j,1); xi = OM_XY(i,1);
        yj = OM_XY(j,2); yi = OM_XY(i,2);
        d_OM = sqrt((xj-xi)^2 + (yj-yi)^2);
        theta_OM = atan((yj-yi)/(xj-xi));
        OM_table(k,1) = i; OM_table(k,2) = j; 
        OM_table(k,3) = d_OM;
        OM_table(k,4) = theta_OM;
        k = k+1;
    end
end
% calculate the ratio
SEM_OM_table = zeros(L,4);
SEM_OM_table(:,1:2) = SEM_table(:,1:2);
SEM_OM_table(:,3) = SEM_table(:,3)./OM_table(:,3);
SEM_OM_table(:,4) = SEM_table(:,4)-OM_table(:,4);
end

function coorinSEM = Coor_transf(i,ScaleFactor,theta,OM_XY,SEM_XY)
load('flt_new.mat') % this is the file that contain positions from OM
coorinSEM = zeros(size(flt_new,1),2);
coorinSEM(:,1)= ScaleFactor*((flt_new(:,3)-OM_XY(i,1))*cos(theta) + ...
    (flt_new(:,4)-OM_XY(i,2))*sin(theta)) + SEM_XY(i,1);
coorinSEM(:,2)= ScaleFactor*(-(flt_new(:,3)-OM_XY(i,1))*sin(theta) + ...
    (flt_new(:,4)-OM_XY(i,2))*cos(theta)) + SEM_XY(i,2);
end
