# Supplementary material for: Nanoscale cooperative adsorption for materials control
Source: Nat Commun. 2021 Jul 13;12:4287. doi: 10.1038/s41467-021-24590-y (PMC8277846; doi:10.1038/s41467-021-24590-y)
Supplement: Supplementary file 4 — Supplementary Software 1 [file 41467_2021_24590_MOESM4_ESM.zip › codes_sharing/plate_edge_detection.m]

% Modified from an online code By Rong (Rocky) Ye
tic; % Start timer
clc; % Clear command window.
clearvars; % Get rid of variables from prior run of this m-file.
fprintf('Running codes...\n'); % Message sent to command window.
workspace; % Make sure the workspace panel with all the variables is showing.
imtool close all;  % Close all imtool figures.
format long g;
format compact;
captionFontSize = 14;

%%%%%%%%%%%%%%%%%%%%%%%%%%%%%%%%%%%%%%%%%%%%%%%%%%%%%%%%%%%%%%%%%%%%%%%
%%%%%%%%%%%%%%%%%%%%%%%%%%%%%%%%%%%%%%%%%%%%%%%%%%%%%%%%%%%%%%%%%%%%%%%

dir_SEM_folder = 'C:\Users\rocky\PVP10k';
SEMFileName = 'RY252_maps_E_12.tif';
thresholdValue = 30;
NP_idx = 51;
px_size = 6.89;

% Also check line with allowableIntensityIndexes (search) 

%%%%%%%%%%%%%%%%%%%%%%%%%%%%%%%%%%%%%%%%%%%%%%%%%%%%%%%%%%%%%%%%%%%%%%%
%%%%%%%%%%%%%%%%%%%%%%%%%%%%%%%%%%%%%%%%%%%%%%%%%%%%%%%%%%%%%%%%%%%%%%%
% Read in the file
cd(dir_SEM_folder)
folder = dir_SEM_folder; % Determine where the folder is (works with all versions).
fullFileName = fullfile(folder, SEMFileName);
if ~exist(fullFileName, 'file')
	% It doesn't exist in the current folder.
	% Look on the search path.
	if ~exist(SEMFileName, 'file')
		% It doesn't exist on the search path either.
		% Alert user that we can't find the image.
		warningMessage = sprintf('Error: the input image file\n%s\nwas not found.\nClick OK to exit the demo.', fullFileName);
		uiwait(warndlg(warningMessage));
		fprintf(1, 'Finished running BlobsDemo.m.\n');
		return;
	end
	% Found it on the search path.  Construct the file name.
	fullFileName = SEMFileName; % Note: don't prepend the folder.
end
% If we get here, we should have found the image file.
originalImage = imread(fullFileName);
% Check to make sure that it is grayscale.
[rows, columns, numberOfColorChannels] = size(originalImage);
if numberOfColorChannels > 1
	promptMessage = sprintf('Your image file has %d color channels.\nThis demo was designed for grayscale images.\nDo you want me to convert it to grayscale for you so you can continue?', numberOfColorChannels);
	button = questdlg(promptMessage, 'Continue', 'Convert and Continue', 'Cancel', 'Convert and Continue');
	if strcmp(button, 'Cancel')
		fprintf(1, 'Finished running BlobsDemo.m.\n');
		return;
	end
	% Do the conversion using standard book formula
	originalImage = rgb2gray(originalImage);
end


binaryImage = originalImage > thresholdValue; % Bright objects will be chosen if you use >.
% ========== IMPORTANT OPTION ============================================================
% Use < if you want to find dark objects instead of bright objects.
%   binaryImage = originalImage < thresholdValue; % Dark objects will be chosen if you use <.

% Do a "hole fill" to get rid of any background pixels or "holes" inside the blobs.
binaryImage = imfill(binaryImage, 'holes');


% Choose the region of interest
% Display the image.
figure
imshow(binaryImage); 
num_reg = input('Take this chance to magnify the image. Enter the number of regions of interest:');
reg_coor_mat(rows,columns)=0;
for i=1:num_reg
    reg_coor_mat= reg_coor_mat+ roipoly;
end
binaryImage=binaryImage.*reg_coor_mat;

% Display the grayscale image.
figure
subplot(3, 3, 1);
imshow(originalImage);
% Maximize the figure window.
set(gcf, 'units','normalized','outerposition',[0 0 1 1]);
% Force it to display RIGHT NOW (otherwise it might not display until it's all done, unless you've stopped at a breakpoint.)
drawnow;
caption = sprintf('Original image');
title(caption, 'FontSize', captionFontSize);
axis image; % Make sure image is not artificially stretched because of screen's aspect ratio.

% Just for fun, let's get its histogram and display it.
[pixelCount, grayLevels] = imhist(originalImage);
subplot(3, 3, 2);
bar(pixelCount);
title('Histogram of original image', 'FontSize', captionFontSize);
xlim([0 grayLevels(end)]); % Scale x axis manually.
grid on;
% Show the threshold as a vertical red bar on the histogram.
hold on;
maxYValue = ylim;
line([thresholdValue, thresholdValue], maxYValue, 'Color', 'r');
% Place a text label on the bar chart showing the threshold.
annotationText = sprintf('Thresholded at %d gray levels', thresholdValue);
% For text(), the x and y need to be of the data class "double" so let's cast both to double.
text(double(thresholdValue + 5), double(0.5 * maxYValue(2)), annotationText, 'FontSize', 10, 'Color', [0 .5 0]);
text(double(thresholdValue - 70), double(0.94 * maxYValue(2)), 'Background', 'FontSize', 10, 'Color', [0 0 .5]);
text(double(thresholdValue + 50), double(0.94 * maxYValue(2)), 'Foreground', 'FontSize', 10, 'Color', [0 0 .5]);

% Display the binary image.
subplot(3, 3, 3);
imshow(binaryImage); 
title('Binary Image, obtained by thresholding', 'FontSize', captionFontSize); 

% Identify individual blobs by seeing which pixels are connected to each other.
% Each group of connected pixels will be given a label, a number, to identify it and distinguish it from the other blobs.
% Do connected components labeling with either bwlabel() or bwconncomp().
labeledImage = bwlabel(binaryImage, 8);     % Label each blob so we can make measurements of it
% labeledImage is an integer-valued image where all pixels in the blobs have values of 1, or 2, or 3, or ... etc.
subplot(3, 3, 4);
imshow(labeledImage, []);  % Show the gray scale image.
title('Labeled Image, from bwlabel()', 'FontSize', captionFontSize);

% Let's assign each blob a different color to visually show the user the distinct blobs.
coloredLabels = label2rgb (labeledImage, 'hsv', 'k', 'shuffle'); % pseudo random color labels
% coloredLabels is an RGB image.  We could have applied a colormap instead (but only with R2014b and later)
subplot(3, 3, 5);
imshow(coloredLabels);
axis image; % Make sure image is not artificially stretched because of screen's aspect ratio.
caption = sprintf('Pseudo colored labels, from label2rgb().\nParticles are numbered from top to bottom, then from left to right.');
title(caption, 'FontSize', captionFontSize);

% Get all the blob properties.  Can only pass in originalImage in version R2008a and later.
SEM_blob = regionprops(labeledImage, originalImage, 'all');
numberOfBlobs = size(SEM_blob, 1);

% bwboundaries() returns a cell array, where each cell contains the row/column coordinates for an object in the image.
% Plot the borders of all the coins on the original grayscale image using the coordinates returned by bwboundaries.
subplot(3, 3, 6);
imshow(originalImage);
title('Outlines, from bwboundaries()', 'FontSize', captionFontSize); 
axis image; % Make sure image is not artificially stretched because of screen's aspect ratio.
hold on;
SEM_boundaries = bwboundaries(binaryImage);
numberOfBoundaries = size(SEM_boundaries, 1);
for k = 1 : numberOfBoundaries
	thisBoundary = SEM_boundaries{k};
	plot(thisBoundary(:,2), thisBoundary(:,1), 'g', 'LineWidth', 2);
end
hold off;

textFontSize = 14;	% Used to control size of "blob number" labels put atop the image.
labelShiftX = -30;	% Used to align the labels in the centers of the coins.
blobECD = zeros(1, numberOfBlobs);
% Print header line in the command window.
fprintf(1,'Blob #      Mean Intensity  Area   Perimeter    Centroid       Diameter\n');
% Loop over all blobs printing their measurements to the command window.
for k = 1 : numberOfBlobs           % Loop through all blobs.
	% Find the mean of each blob.  (R2008a has a better way where you can pass the original image
	% directly into regionprops.  The way below works for all versions including earlier versions.)
	thisBlobsPixels = SEM_blob(k).PixelIdxList;  % Get list of pixels in current blob.
	meanGL = mean(originalImage(thisBlobsPixels)); % Find mean intensity (in original image!)
	meanGL2008a = SEM_blob(k).MeanIntensity; % Mean again, but only for version >= R2008a
	
	blobArea = SEM_blob(k).Area;		% Get area.
	blobPerimeter = SEM_blob(k).Perimeter;		% Get perimeter.
	blobCentroid = SEM_blob(k).Centroid;		% Get centroid one at a time
	blobECD(k) = sqrt(4 * blobArea / pi);					% Compute ECD - Equivalent Circular Diameter.
	fprintf(1,'#%2d %17.1f %11.1f %8.1f %8.1f %8.1f % 8.1f\n', k, meanGL, blobArea, blobPerimeter, blobCentroid, blobECD(k));
	% Put the "blob number" labels on the "boundaries" grayscale image.
	text(blobCentroid(1) + labelShiftX, blobCentroid(2), num2str(k), 'FontSize', textFontSize, 'FontWeight', 'Bold');
end

% Now, I'll show you another way to get centroids.
% We can get the centroids of ALL the blobs into 2 arrays,
% one for the centroid x values and one for the centroid y values.
allBlobCentroids = [SEM_blob.Centroid];
centroidsX = allBlobCentroids(1:2:end-1);
centroidsY = allBlobCentroids(2:2:end);
% Put the labels on the rgb labeled image also.
subplot(3, 3, 5);
for k = 1 : numberOfBlobs           % Loop through all blobs.
	text(centroidsX(k) + labelShiftX, centroidsY(k), num2str(k), 'Color','white','FontSize', textFontSize, 'FontWeight', 'Bold');
end

allBlobIntensities = [SEM_blob.MeanIntensity];
allBlobAreas = [SEM_blob.Area];


%%%%%%%%%%%%%%%%%%%%%%%%%%%%%%%%%%%%%%%%%%%%%%%%%%%%%%%%%%%%%%%%%%%%%%%
%%%%%%%%%%%%%%%%%%%%%%%%%%%%%%%%%%%%%%%%%%%%%%%%%%%%%%%%%%%%%%%%%%%%%%%

allowableIntensityIndexes = (allBlobIntensities > 1) & (allBlobIntensities < inf);
allowableAreaIndexes = (allBlobAreas > 100) & (allBlobAreas < inf); 

%%%%%%%%%%%%%%%%%%%%%%%%%%%%%%%%%%%%%%%%%%%%%%%%%%%%%%%%%%%%%%%%%%%%%%%
%%%%%%%%%%%%%%%%%%%%%%%%%%%%%%%%%%%%%%%%%%%%%%%%%%%%%%%%%%%%%%%%%%%%%%%

allowableIndexes = allowableIntensityIndexes & allowableAreaIndexes;
SEM_keeper_ind = find(allowableIndexes);
keeperBlobsImage = ismember(labeledImage, SEM_keeper_ind);
labeledKeeperImage = bwlabel(keeperBlobsImage, 8);     % Label each NP so we can make measurements of it
subplot(3, 3, 7);
imshow(labeledKeeperImage, []);
axis image;
title('"Keeper" particles', 'FontSize', captionFontSize);

maskedImageDime = originalImage; % Simply a copy at first.
maskedImageDime(~keeperBlobsImage) = 0;  % Set all non-keeper pixels to zero.
subplot(3, 3, 8);
imshow(maskedImageDime);
axis image;
title('Only the desired particles from the original image', 'FontSize', captionFontSize);

numOfKeepPar = size(SEM_keeper_ind,2);
subplot(3, 3, 9);
imshow(originalImage);
axis image;
title('Desired particles on the original image', 'FontSize', captionFontSize);
hold on;
SEM_XY0(numOfKeepPar,2)=0;
for k = 1 : 1          % note now it is not really a loop
	thisBoundary = SEM_boundaries{SEM_keeper_ind(k)};
	plot(thisBoundary(:,2), thisBoundary(:,1), 'g', 'LineWidth', 2);
    SEM_XY0(k,1)=centroidsX(SEM_keeper_ind(k));
    SEM_XY0(k,2)=centroidsY(SEM_keeper_ind(k));
    plot(centroidsX(SEM_keeper_ind(k)), centroidsY(SEM_keeper_ind(k)), 'r+', 'MarkerSize', 10, 'LineWidth', 2);
    text(centroidsX(SEM_keeper_ind(k)) + labelShiftX, centroidsY(SEM_keeper_ind(k)), num2str(SEM_keeper_ind(k)), 'Color','white','FontSize', textFontSize, 'FontWeight', 'Bold');
% 	fprintf(1,'#%2d %17.1f %11.1f %8.1f %8.1f %8.1f % 8.1f\n', k, meanGL, blobArea, blobPerimeter, blobCentroid, blobECD(k));
end

SEM_XY0 = SEM_XY0 * px_size;
thisBoundary = thisBoundary * px_size;
SEM_info{1,1} = SEM_XY0;
SEM_info{2,1} = [thisBoundary(:,2), thisBoundary(:,1)];
save(['edge_NP_' num2str(NP_idx)],'SEM_info')

figure
plot(SEM_XY0(1), SEM_XY0(2), 'r+', 'MarkerSize', 10, 'LineWidth', 2);
hold on
plot(thisBoundary(:,2), thisBoundary(:,1), 'g', 'LineWidth', 2);
hold off
axis image
elapsedTime = toc;
