# Supplementary material for: Nanoscale cooperative adsorption for materials control
Source: Nat Commun. 2021 Jul 13;12:4287. doi: 10.1038/s41467-021-24590-y (PMC8277846; doi:10.1038/s41467-021-24590-y)
Supplement: Supplementary file 4 — Supplementary Software 1 [file 41467_2021_24590_MOESM4_ESM.zip › codes_sharing/plate_fit_edge.m]

% This function can fit the edges nanoplates with a linear function and 
% calculate the coordinates of the vertices.   By Rong (Rocky) Ye

clc;    % Clear the command window.
clear;  % Erase all existing variables. Or clearvars if you want.

dir_sum_folder = 'C:\Users\rocky\PVP10k';
 
filename = 'edge_NP_51';  

Fit_points = 100; % number of points to plot out
%%%%%%%%%%%%%%%%%%%%%%%%%%%%%%%%%%%%%%%%%%%%%%%%%%%%%%%%%%%%%%%%%%%%%%%%%
cd(dir_sum_folder)
load(filename)        

x = SEM_info{2}(:,1);
y = SEM_info{2}(:,2);

figure
plot(x, y, 'k', 'LineWidth', 1);
title('NP edge sketch', 'FontSize', 20, 'Interpreter', 'None');
% Enlarge figure to full screen.
% set(gcf, 'Units', 'Normalized', 'OuterPosition', [0 0 1 1]);
xlim([min(x)*0.9 max(x)*1.1]);
ylim([min(y)*0.9 max(y)*1.1]);
axis equal
hold on
num_edge = input('Enter #. of lines to be fitted:');
line_vertices = zeros(num_edge*4,2); 
% preallocate matrix array to store the vertices coordinates, each line has 4 vertices
for i_vertices = 1:num_edge*4
    [x0,y0] = ginput(1);
    line_vertices(i_vertices,:) = [x0,y0];
    scatter(x0,y0);
end
hold off

coor_list{num_edge,1} = []; %preallocate cell array to store the edge coordinates
for i_edge = 1:num_edge
    xv = line_vertices(4*i_edge-3:4*i_edge,1);
    yv = line_vertices(4*i_edge-3:4*i_edge,2);
    in = inpolygon(x,y,xv,yv);
    coor_list{i_edge,1} = [x(in), y(in)];
end

linearCoefficients(num_edge,2)=0; %preallocate a matrix to record slope and intercept
xFit = zeros(num_edge,Fit_points);
yFit = zeros(num_edge,Fit_points);

for i_edge = 1:num_edge
    %Do the regression with polyfit
    linearCoefficients(i_edge,:) = polyfit(coor_list{i_edge,1}(:,1), coor_list{i_edge,1}(:,2), 1);
    % The x coefficient, slope, is coefficients(1). The constant, the
    % intercept, is coefficients(2). Make fit.
    xFit(i_edge,:) = linspace(min(coor_list{i_edge,1}(:,1)),max(coor_list{i_edge,1}(:,1)),Fit_points);
    yFit(i_edge,:) = linearCoefficients(i_edge,1)*xFit(i_edge,:) + linearCoefficients(i_edge,2);
end

% plot the fitted lines on top of the edge
figure
scatter(x, y, 'k');
title('NP edge sketch', 'FontSize', 20, 'Interpreter', 'None');
% Enlarge figure to full screen.
% set(gcf, 'Units', 'Normalized', 'OuterPosition', [0 0 1 1]);
xlim([min(x)*0.9 max(x)*1.1]);
ylim([min(y)*0.9 max(y)*1.1]);
axis equal off
hold on
for i_edge = 1:num_edge
    plot(xFit(i_edge,:), yFit(i_edge,:), 'r', 'LineWidth', 2);
end
hold off

% calculate the coordinates of the cross points of adjacent lines:
% 1-2,2-3, 3-4, etc.
cross_coor = zeros(num_edge,2); %preallocate space, No. of crosses = No. of lines
for i_vertex=1:num_edge-1
    A=[linearCoefficients(i_vertex,1) -1;linearCoefficients(i_vertex+1,1) -1];
    b=[-linearCoefficients(i_vertex,2);-linearCoefficients(i_vertex+1,2)];
    cross_coor(i_vertex,:)=A\b;
end
% calculate the coordinates of the cross points of the 1st and last line
A=[linearCoefficients(1,1) -1;linearCoefficients(num_edge,1) -1];
b=[-linearCoefficients(1,2);-linearCoefficients(num_edge,2)];
cross_coor(num_edge,:)=A\b;

cross_coor = [cross_coor; cross_coor(1,:)]; % copy the first line as the last line for plotting

figure
scatter(x, y, 'k.');
title('NP edge sketch', 'FontSize', 20, 'Interpreter', 'None');
% Enlarge figure to full screen.
% set(gcf, 'Units', 'Normalized', 'OuterPosition', [0 0 1 1]);
xlim([min(x)*0.9 max(x)*1.1]);
ylim([min(y)*0.9 max(y)*1.1]);
axis equal off
hold on
plot(cross_coor(:,1),cross_coor(:,2),'ro','MarkerSize',15,'LineWidth', 2);
plot(cross_coor(:,1),cross_coor(:,2),'b','LineWidth', 2);
hold off
saveas(gcf,[filename '.jpg'])

SEM_info{3} = cross_coor;
save(filename,'SEM_info')
