# Supplementary material for: Nanoscale cooperative adsorption for materials control
Source: Nat Commun. 2021 Jul 13;12:4287. doi: 10.1038/s41467-021-24590-y (PMC8277846; doi:10.1038/s41467-021-24590-y)
Supplement: Supplementary file 4 — Supplementary Software 1 [file 41467_2021_24590_MOESM4_ESM.zip › codes_sharing/rod_fit_edge.m]

% This script models the tips and side of a nanorod and gets coordinates 
% of some key points. By By Rong (Rocky) Ye

clc;    % Clear the command window.
clear;  % Erase all existing variables. Or clearvars if you want.

dir_sum_folder = 'C:\Users\Rocky Ye\Desktop\RY249 rods NaI\20191004_RY249_maps_v2';
 
filename = 'edge_NP_2';  

Fit_points = 100; % number of points to plot out
%%%%%%%%%%%%%%%%%%%%%%%%%%%%%%%%%%%%%%%%%%%%%%%%%%%%%%%%%%%%%%%%%%%%%%%%%
cd(dir_sum_folder)
load(filename)        

x1 = SEM_info{2}(:,1);
y1 = SEM_info{2}(:,2);
% x2 = SEM_info{3}(:,1);
% y2 = SEM_info{3}(:,2);
x0 = mean(x1); %center of rod was determined from the single particle area selected, so accurate edge selection is very important. By Ming
y0 = mean(y1);

figure
plot(x1, y1, 'k', 'LineWidth', 1);
title('NP edge sketch', 'FontSize', 20, 'Interpreter', 'None');
% Enlarge figure to full screen.
% set(gcf, 'Units', 'Normalized', 'OuterPosition', [0 0 1 1]);
xlim([min(x1)*0.8 max(x1)*1.1]);
ylim([min(y1)*0.8 max(y1)*1.1]);
axis equal
hold on
% plot(x2, y2, 'k', 'LineWidth', 1);
num_edge = input('Enter 2 to fit the two long edges (click 8 points):');
line_vertices = zeros(num_edge*4,2); 
% preallocate matrix array to store the vertices coordinates, each line has 4 vertices
for i_vertices = 1:num_edge*4
    [xi,yi] = ginput(1);
    line_vertices(i_vertices,:) = [xi,yi];
    scatter(xi,yi);
end
hold off

coor_list{num_edge,1} = []; %preallocate cell array to store the edge coordinates
for i_edge = 1:num_edge
    xv = line_vertices(4*i_edge-3:4*i_edge,1);
    yv = line_vertices(4*i_edge-3:4*i_edge,2);
    in = inpolygon(x1,y1,xv,yv);
    coor_list{i_edge,1} = [x1(in), y1(in)];
end

linearCoefficients=zeros(num_edge,2); %preallocate a matrix to record slope and intercept
xFit = zeros(num_edge,Fit_points);
yFit = zeros(num_edge,Fit_points);

for i_edge = 1:num_edge
    %Do the regression with polyfit
    linearCoefficients(i_edge,:) = polyfit(coor_list{i_edge,1}(:,1), coor_list{i_edge,1}(:,2), 1);
    % The x coefficient, slope, is coefficients(1). The constant, the
    % intercept, is coefficients(2). Make fit.
    xFit(i_edge,:) = linspace(min(coor_list{i_edge,1}(:,1)),max(coor_list{i_edge,1}(:,1)),Fit_points);
    yFit(i_edge,:) = linearCoefficients(i_edge,1)*xFit(i_edge,:) + linearCoefficients(i_edge,2);
end
%% 

k = mean(linearCoefficients(:,1));
theta = -atan(k);
c = cos(theta);
s = sin(theta);

x3 = x1*c - y1*s;
y3 = x1*s + y1*c;
L = max(x3)-min(x3);
D = abs(linearCoefficients(1,2)-linearCoefficients(2,2))*abs(c);
hl = (L-D)/2; % half length
R = D/2;
xE(1) = -hl*c + R*s + x0; % the four vertex of the cylinder
xE(2) = -hl*c - R*s + x0;
xE(3) = hl*c - R*s + x0;
xE(4) = hl*c + R*s + x0;
yE(1) = hl*s + R*c + y0;
yE(2) = hl*s - R*c + y0;
yE(3) = -hl*s - R*c + y0;
yE(4) = -hl*s + R*c + y0;

xF(1) = -L*c/2 + x0;
xF(2) = L*c/2 + x0;
yF(1) = L*s/2 + y0;
yF(2) = -L*s/2 + y0;

% get some points of the caps
alpha = -pi/2: pi/6 : pi/2;
xcr0 = hl + R*cos(alpha);
ycr0 = R*sin(alpha);
xcl0 = -xcr0;
ycl0 = -ycr0;
xcr = xcr0*c + ycr0*s + x0;
ycr = -xcr0*s + ycr0*c + y0;
xcl = xcl0*c + ycl0*s + x0;
ycl = -xcl0*s + ycl0*c + y0;

num_sec0 = floor((L-D)/R);
%cen_rem = (L-D-num_sec0*R)/R;
if rem(num_sec0,2)==0
    num_sec = num_sec0/2;
else
    num_sec = (num_sec0+1)/2;
end
xsecl0 = zeros(5*num_sec,1); ysecl0 = xsecl0;
for i_sec = 0:num_sec-1
    xsecl0(5*i_sec+1) = -hl + R*i_sec;
    xsecl0(5*i_sec+2) = -hl + R*i_sec;
    xsecl0(5*i_sec+3) = -hl + R*(i_sec+1);
    xsecl0(5*i_sec+4) = -hl + R*(i_sec+1);
    xsecl0(5*i_sec+5) = -hl + R*i_sec;
    ysecl0(5*i_sec+1) = R;
    ysecl0(5*i_sec+2) = -R;
    ysecl0(5*i_sec+3) = -R;
    ysecl0(5*i_sec+4) = R;
    ysecl0(5*i_sec+5) = R;
end

xsec_left = xsecl0*c + ysecl0*s + x0;
ysec_left = -xsecl0*s + ysecl0*c + y0;
xsec_right = -xsecl0*c + ysecl0*s + x0;
ysec_right = xsecl0*s + ysecl0*c + y0;

% plot the fitted lines on top of the edge
figure
scatter(x1, y1, '.k');
hold on
% scatter(x2, y2, '.k');
% scatter(x3, y3, '.b');
plot(x0,y0,'ro')
title('check fitting', 'FontSize', 20, 'Interpreter', 'None');
% Enlarge figure to full screen.
% set(gcf, 'Units', 'Normalized', 'OuterPosition', [0 0 1 1]);
xlim([min(x1)*0.9 max(x1)*1.1]);
ylim([min(y1)*0.9 max(y1)*1.1]);
axis equal off
for i_edge = 1:num_edge
    plot(xFit(i_edge,:), yFit(i_edge,:), 'r', 'LineWidth', 1);
end
plot(xE,yE,'rx','MarkerSize',12);
plot(xF,yF,'b*','MarkerSize',12);
plot(xcr,ycr,'co');
plot(xcl,ycl,'co');
for i_sec = 0:num_sec-1
    plot(xsec_left(5*i_sec+1:5*i_sec+5),ysec_left(5*i_sec+1:5*i_sec+5),'g:');
    plot(xsec_right(5*i_sec+1:5*i_sec+5),ysec_right(5*i_sec+1:5*i_sec+5),'c:');
end
hold off

SEM_info{4} = D; % nanorod diameter
SEM_info{5} = L; % nanorod length
SEM_info{6} = [xE, yE]; % vertex of the cylinder
SEM_info{7} = [xF, yF]; % vertex long the main axis
SEM_info{8} = [xcl',ycl',xcr',ycr']; % x,y of cap left/right
SEM_info{9} = [xsec_left,ysec_left,xsec_right,ysec_right]; % x,y of sections left/right

SEM_info{10} = theta;
xE0 = [-hl,-hl,hl,hl];
yE0 = [R,-R,-R,R];
xF0 = [-L,L];
yF0 = [0,0];
SEM_info{11} = xE0;
SEM_info{12} = yE0;
SEM_info{13} = xF0;
SEM_info{14} = yF0;
SEM_info{15} = xcl0;
SEM_info{16} = ycl0;
SEM_info{17} = xcr0;
SEM_info{18} = ycr0;
SEM_info{19} = xsecl0;
SEM_info{20} = ysecl0;
save(filename,'SEM_info')
