# Supplementary material for: Nanoscale cooperative adsorption for materials control
Source: Nat Commun. 2021 Jul 13;12:4287. doi: 10.1038/s41467-021-24590-y (PMC8277846; doi:10.1038/s41467-021-24590-y)
Supplement: Supplementary file 4 — Supplementary Software 1 [file 41467_2021_24590_MOESM4_ESM.zip › codes_sharing/s_iqPALM/iQpalm.m]

function iQpalm(threshold,mask_sz,mv)
%% Initialization
% mv='D:\Fluorescence Project\100nm Au in water, 500C baked\Au emmision_20180310_44353 PM'; % path of images
% threshold=4;mask_sz=11; % spots brighter than 4 sigma will be fitted, fitting window 11x11 pix
IM_info=[266.7 266.7];  % x and y pix size
cd(mv);D=dir('*.tif');%num_frame=length(D);
im1=double(imread(D(1).name));
imsize=size(im1);
% h = fspecial('gaussian', 11, 100/IM_info(1)) ;         % 100nm is the minimum width allowed
% im = imfilter(im1,h,'replicate');
% bk_bxr = ones(15,15)/225;
% bk_fit=imfilter(im,bk_bxr,'replicate');
% im_bk1=im-bk_fit;        
%% Pick position markers
refcoor=[]; % ginput position markers, based on the averge image of the first 20 frames.
% If not use ginput, input coordination of position markers. Format: refcoor=[75,85;38,100;151,88];
%% Generate drift correction trajectory
[pick_hand,DFT_pos,DFT_dr,DFT_dr_ave] = iQ_driftcorr(mv,threshold,mask_sz,IM_info,refcoor); % fitted trajectories of position markers
% Output values
%   DFT_pos/DFT_dr: original trajectories of position markers on images, 16 columns, DFT_dr is relative values.
%   DFT_dr_avg: relative movement of position markers, averaged over all markers, 5 columns [x(pix),y(pix),x(nm),y(nm),z(nm)]
% imshow(mat2gray(im1));hold on;scatter(pick_hand(:,1),pick_hand(:,2));

% Remove problematic position markers and calculate
[pm_index_filt]=iQ_pmarker_judge(DFT_pos,DFT_dr,im1);
if length(pm_index_filt)<size(pick_hand,1)
    DFT_dr_ave_filt=0;
    DFT_pos_filt=[];
    for o=pm_index_filt
        DFT=DFT_dr(:,(o-1)*16+1:(o-1)*16+5);
        DFT_dr_ave_filt=DFT_dr_ave_filt+DFT;
        DFT_pos_filt=[DFT_pos_filt,DFT_pos(:,(o-1)*16+1:(o-1)*16+16)];
    end
    DFT_dr_ave_filt=DFT_dr_ave_filt/length(pm_index_filt);
else
    DFT_pos_filt=DFT_pos;DFT_dr_ave_filt=DFT_dr_ave;
end
%[pick_hand,DFT_pos,DFT_dr,DFT_dr_ave] = iQ_driftcorr(mv,threshold,mask_sz,IM_info,pick_hand(pm_index_filt,:));
% imshow(mat2gray(im1));hold on;scatter(pick_hand(:,1),pick_hand(:,2));

% Determine Delta using the precision of position markers
[ ~,XYWDC,~,~,~,~ ] = iQ_sgmloc( DFT_pos_filt,DFT_dr_ave_filt );
sigmax_pm=0;sigmay_pm=0;
for isigma=1:size(XYWDC,1)
    sigmax_pm=sigmax_pm+XYWDC{isigma,2}.sigmax;
    sigmay_pm=sigmay_pm+XYWDC{isigma,2}.sigmay;
end
sigmax_pm=sigmax_pm/size(XYWDC,1);
sigmay_pm=sigmay_pm/size(XYWDC,1);
%% Fitting of events
% set position marker spots as "must fit"?
disp('Events fitting start');
folderName=mv;
Delta=[min([100,sigmax_pm*6]) min([100,sigmay_pm*6])]; % [del_x (nm), del_y (nm)]. Spots in neighboring frames are treated as the same, if their x and y are within del_x and del_y
mask_Red_grid=zeros((imsize(2))*(imsize(1)),2);% generate a mask for spots counting, e.g., the area of a cell or a nanorod
k=0;
for i=1:imsize(2)
    for j=1:imsize(1)
        k=k+1;
        mask_Red_grid(k,1)=i;
        mask_Red_grid(k,2)=j;
    end
end

[XYZ_all,XYZ_count,countprotein,XYZ_repeat,repeatprotein,countall,BKinfo]...
    =iQ_ProtnCount(folderName,threshold,mask_sz,Delta,mask_Red_grid,DFT_dr_ave,IM_info);
% XYZ_all:      16 column of all fitted spots
% XYZ_count:    16 column of non-repeated spots
% XYZ_repeat:   16 column of repeated spots
% BKinfo:       [background_avg,background_std,background_avg+threshold*background_std(threshold for fitting)]
% imagesc(im_bk1);hold on;scatter(XYZ_repeat(:,1),XYZ_repeat(:,2),'r');
% mesh(im_bk1);hold on;scatter3(XYZ_repeat(:,1),XYZ_repeat(:,2),XYZ_repeat(:,13),'r');

%% Data treatment & plot
XYZ_plot=[XYZ_count;XYZ_repeat];% =cell2mat(XYZ_all) for all fitted spots; =XYZ_repeat for position markers; =XYZ_count for random events
CAM_set = [300, 67.12, 0.97];
EM_wave_FP = 525;
% FIL=[ 
%   FIL_sgmx    FIL_sgmy    FIL_ellip   FIL_errx    FIL_erry    FIL_int  FIL_sgmxy
%   MIN_sgmx    MIN_sgmy    MIN_ellip   MIN_errx    MIN_erry    MIN_int  MIN_sgmxy
%   MAX_sgmx    MAX_sgmy    MAX_ellip   MAX_errx    MAX_erry    MAX_int  MAX_sgmxy ]
%   sgmx,sgmy,errx,erry are in nm, sgmxy in nm^2
%   ellip is unitless, int: counts
FIL=[1 1 0 0 0 1 0; 100 100 0 0 0 100 0;500 500 0 100 100 8000 0];
[PC_sgmErflt] = iQ_sgmErflt(imsize,mask_Red_grid,XYZ_plot,CAM_set,EM_wave_FP,IM_info,FIL,BKinfo);
PC_sgmErflt_matrix=PC_sgmErflt{1,1};
save('Fitted_Results.mat');
% Mx=mean(PC_sgmErflt_matrix(:,8));My=mean(PC_sgmErflt_matrix(:,9));
%% Plot 2D sigma and 2D error
bin_sigma=8;bin_error=1;bin_intensity=25;
intensity=PC_sgmErflt_matrix(:,15);
sigma_x=PC_sgmErflt_matrix(:,8);
sigma_y=PC_sgmErflt_matrix(:,9);
error_x=PC_sgmErflt_matrix(:,17);
error_y=PC_sgmErflt_matrix(:,18);
num_row=2;num_col=4;

figure;subplot(num_row,num_col,1);
[A,B]=hist(intensity,min(intensity):bin_intensity:max(intensity));
[xData, yData] = prepareCurveData( B, A );
[fitresult, ~] = fit( xData, yData,  'gauss1');
bar(B,A);hold on;plot(fitresult);grid on;
message = sprintf(['Mean: ',num2str(round(fitresult.b1)),' nm\nStd dev: ',num2str(round(10*fitresult.c1)/10),' nm']);
text(round(fitresult.b1+2*fitresult.c1),max(A)*0.9,message,'Fontsize',10);
axis([min(B) max(B) 0 round(max(A)*1.1)]);grid on;
title('intensity','Fontsize',12);
xlabel('intensity');ylabel('counts');

subplot(num_row,num_col,2);
[A,B]=hist(sigma_x,min(sigma_x):bin_sigma:max(sigma_x));
[xData, yData] = prepareCurveData( B, A );
[fitresult, ~] = fit( xData, yData,  'gauss1');
bar(B,A);hold on;plot(fitresult);grid on;
message = sprintf(['Mean: ',num2str(round(fitresult.b1)),' nm\nStd dev: ',num2str(round(10*fitresult.c1)/10),' nm']);
text(round(fitresult.b1+2*fitresult.c1),max(A)*0.9,message,'Fontsize',10);
axis([100 400 0 round(max(A)*1.1)]);
title('sigma x','Fontsize',12);xlabel('sigma x (nm)');ylabel('counts');

subplot(num_row,num_col,3);
[A,B]=hist(sigma_y,min(sigma_y):bin_sigma:max(sigma_y));
[xData, yData] = prepareCurveData( B, A );
[fitresult, ~] = fit( xData, yData,  'gauss1');
bar(B,A);hold on;plot(fitresult);grid on;
message = sprintf(['Mean: ',num2str(round(fitresult.b1)),' nm\nStd dev: ',num2str(round(10*fitresult.c1)/10),' nm']);
text(round(fitresult.b1+2*fitresult.c1),max(A)*0.9,message,'Fontsize',10);
axis([100 400 0 round(max(A)*1.1)]);
title('sigma y','Fontsize',12);xlabel('sigma y (nm)');ylabel('counts');

subplot(num_row,num_col,4);
scatter(sigma_x,sigma_y,'.');grid on;
axis equal;axis([0 400 0 400]);
title('sigma 2D','Fontsize',12);
xlabel('sigma x (nm)');ylabel('sigma y (nm)');

subplot(num_row,num_col,6);
[A,B]=hist(error_x,min(error_x):bin_error:max(error_x));
[xData, yData] = prepareCurveData( B, A );
[fitresult, ~] = fit( xData, yData,  'gauss1');
bar(B,A);hold on;plot(fitresult);
message = sprintf(['Mean: ',num2str(round(fitresult.b1)),' nm\nStd dev: ',num2str(round(10*fitresult.c1)/10),' nm']);
text(round(fitresult.b1+2*fitresult.c1),max(A)*0.9,message,'Fontsize',10);
axis([min(B) 100 0 round(max(A)*1.1)]);grid on;
title('error x (nm)','Fontsize',12);
xlabel('error x (nm)');ylabel('counts');

subplot(num_row,num_col,7);
[A,B]=hist(error_y,min(error_y):bin_error:max(error_y));
[xData, yData] = prepareCurveData( B, A );
[fitresult, ~] = fit( xData, yData,  'gauss1');
bar(B,A);hold on;plot(fitresult);
message = sprintf(['Mean: ',num2str(round(fitresult.b1)),' nm\nStd dev: ',num2str(round(10*fitresult.c1)/10),' nm']);
text(round(fitresult.b1+2*fitresult.c1),max(A)*0.9,message,'Fontsize',10);
axis([min(B) 100 0 round(max(A)*1.1)]);grid on;
title('error y (nm)','Fontsize',12);
xlabel('error y (nm)');ylabel('counts');

subplot(num_row,num_col,8);
scatter(error_x,error_y,'.');grid on;
axis equal;axis([0 100 0 100]);
title('2D error','Fontsize',12);
xlabel('error x (nm)');ylabel('error y (nm)');
%% check the location of events on the first frame of the movie
imshow('C:\Users\Rocky Ye\Desktop\20180508_RYO30_AR_oxi_(0,2)_20180509_41746 PM\20180508_RYO30_AR_oxi_(0,2)_t0000.tif');
hold on;
x=PC_sgmErflt_matrix(:,1);
y=PC_sgmErflt_matrix(:,2);
plot(x,y,'+');hold off;
%%
% X_2d=XYZ_plot(:,1:2);
% hist3(X_2d,imsize,'CDataMode','auto','FaceColor','interp')
