# Supplementary material for: Nanoscale cooperative adsorption for materials control
Source: Nat Commun. 2021 Jul 13;12:4287. doi: 10.1038/s41467-021-24590-y (PMC8277846; doi:10.1038/s41467-021-24590-y)
Supplement: Supplementary file 4 — Supplementary Software 1 [file 41467_2021_24590_MOESM4_ESM.zip › codes_sharing/s_iqPALM/iQ_pmarker_judge.m]

function [pm_index_filt]=iQ_pmarker_judge(DFT_pos,DFT_dr,im1)
%% Description
% This function is used to check whether the picked position markers does not have extra movements.
%% plot trajectories of current position markers
num_pm=round(size(DFT_dr,2)/16);
num_frame=size(DFT_dr,1);

x_initial_ini=zeros(1,num_pm);
y_initial_ini=zeros(1,num_pm);
x_drift_ini=zeros(num_frame,num_pm);
y_drift_ini=zeros(num_frame,num_pm);

for ipm=1:num_pm
    x_initial_ini(1,ipm)=DFT_pos(1,1+(ipm-1)*16);
    y_initial_ini(1,ipm)=DFT_pos(1,2+(ipm-1)*16);
    x_drift_ini(:,ipm)=DFT_dr(:,3+(ipm-1)*16);
    y_drift_ini(:,ipm)=DFT_dr(:,4+(ipm-1)*16);
end

figure (1);
subplot(3,2,1);plot(x_drift_ini);xlabel('Frame');ylabel('X (nm)');
subplot(3,2,2);h=plot(y_drift_ini);legend( h, 'Location', 'NorthEast' );xlabel('Frame');ylabel('Y (nm)');
subplot(3,2,3:6);imshow(mat2gray(im1));title('Previously picked');hold on;
for ipm=1:num_pm
    scatter(x_initial_ini(ipm),y_initial_ini(ipm));
end
%% remove problematic position markers
pm_judge=input('Remove problematic position markers? (Y or N): ');pm_judge=upper(pm_judge);
pm_index_filt=1:num_pm;

while pm_judge=='Y'
    
    pm_index_filt=1:num_pm;
    pm_ind_remove=input('Input the indexs of problematic position markers ([1,2,3]): ');
    pm_ind_mask=ones(1,num_pm); %remove problematic position markers
    for ipm=1:num_pm
        if max(ipm==pm_ind_remove)
            pm_ind_mask(1,ipm)=0;
        end
    end
    pm_index_filt=pm_index_filt(pm_ind_mask>0);
    
    figure (2);
    subplot(3,2,1);plot(x_drift_ini(:,pm_index_filt));xlabel('Frame');ylabel('X (nm)');
    subplot(3,2,2);h=plot(y_drift_ini(:,pm_index_filt));legend( h, 'Location', 'NorthEast' );xlabel('Frame');ylabel('Y (nm)');
    subplot(3,2,3:6);imshow(mat2gray(im1));title('Currently picked');hold on;
    for ipm=1:length(pm_index_filt)
        scatter(x_initial_ini(pm_index_filt(ipm)),y_initial_ini(pm_index_filt(ipm)));
    end
    
    pm_judge=input('Re-pick problematic position markers? (Y or N): ');pm_judge=upper(pm_judge);
    if pm_judge=='Y',close figure 2;end
end
close all;
