# Supplementary material for: Nanoscale cooperative adsorption for materials control
Source: Nat Commun. 2021 Jul 13;12:4287. doi: 10.1038/s41467-021-24590-y (PMC8277846; doi:10.1038/s41467-021-24590-y)
Supplement: Supplementary file 4 — Supplementary Software 1 [file 41467_2021_24590_MOESM4_ESM.zip › codes_sharing/s_iqPALM/main/iQ_driftcorr.m]

function [pick_hand, DFT_pos,DFT_dr,DFT_dr_ave ] = iQ_driftcorr( mv,threshold,mask_sz,IM_info,refcoor,Z_cal_curve )
%% THIS FUNCTION ESTIMATE THE AVERAGE DRIFT RELATIVE TO THE FIRST FRAME OF THE MOVIE FOR ASSIGNED SPOTS
% INPUT:
% mv: movie folder
% threshold: minimum number of sigma needed for a peak picking, suggested value is 4. 
% mask_sz: size of mask that cover each spots, recommend size:13
% IM_info: contains pixel size information for x and y,ex. IM_info=[135.8 176.6]
% refcoor: you can manually input the coordinates of marker of interest in [x1,y1;x2,y2;x3,y3] format.
% Z_cal_curve: Z calibration curve generated from iQ_ZCal.m

% note: if you are only dealing w/ 2D data, you can just input the first
% three inputs, the program will recognize that you are doing 2D data analysis. 

% OUTPUTS:
% DFT_pos: center positions of picked spots through the movie, each row
% contains following information (16 colums in total): 
% [mu_x(px) mu_y(px) mu_x(nm) mu_y(nm) mu_z(nm) 
% sigma_x(px) sigma_y(px) sigma_x(nm) sigma_y(nm) ellip PSFW_H(px) 
% n amp background Int std_b] by 2d gaussian fit;
% DFT_dr: drift estimation of each picked spot
% DFT_dr_ave: average drift estimation of picked spots

%% Top of the routine
cd(mv);D=dir('*.tif');num_frame=length(D);
im1=double(imread(D(1).name));
if isempty(refcoor)
    %%   FIND OUT THE POSSIBLE SPOTS FOR DRIFT CORRECTION
    %  check out 6 individual images of the movie, the spacing between each
    %  image is equal to (frame number of movie/6). The purpose of this
    %  process is to determine which spots are ideal for drift correction.
%     step=floor(num_frame/6);
%     plotlist=(1:step:step*6)';
%     figure
%     for m=1:length(plotlist)
%         plotnum=num2str(plotlist(m,1)-2);
%         plotname=strcat('frame no. ',plotnum);
%         im=imread(D(plotlist(m,1)).name);
%         subplot(2,3,m);
%         imshow(im,[]);
%         title(plotname);
%     end
%     
%     % After going through 6 frames, ask for procedding to pick up spots.    
%     PS=input('pick up the spots (Y or N)? ','s');
%     PS=upper(PS);
%     if isempty(PS), PS='Y';end
%     if PS=='Y', disp('Continue'),end
    %% PICK THE SPOTS FOR DRIFT CORRECTION
    % this process decides the spots for drift correction by clicking on the
    % spots on the image averaged over first 20 frames.

    % load and average the first 20 frames to determine the calibration spots
    im_pick=double(imread(D(1).name));
    for k=2:20
        image=double(imread(D(k).name));                     
        im_pick=im_pick+image;
    end
    im_pick=im_pick/20;
    % show the image 
    figure;  imshow(mat2gray(im_pick),[]); 
    inverse_color=input('Inverse the color of the imgae to pick position markers? (Y or N): ');inverse_color=upper(inverse_color);
    if inverse_color=='Y'
        im_pick=1-im_pick;
        close all;imshow(mat2gray(im_pick),[]);
    end                 
    % pick up spots for drift correction by clicking on the spots
    pick_hand=putp(im_pick);
    close all;
else
    pick_hand = refcoor;
end

% find out the local maximum spots of frame No.1
[~,peak_pick,~,~]=iQ_pkfnd(im1,threshold,mask_sz,IM_info);
% imagesc(im_pick);hold on;scatter(peak_pick(:,1),peak_pick(:,2),'r');
 
% find out the exact coordinates of assigned spots using function iQ_nearestPoints
pick= iQ_nearestPoints(pick_hand,peak_pick);               
pick=pick';  % transpose pick to make it has [x1 y1 x2 y2 x3 y3] format intead of [x1 y1;x2 y2;x3 y3] to meet the input format of iQ_gaussianfit
pick=cell2mat(pick);
 
DFT_CORR=cell(num_frame,1); 

%% FIND OUT PEAK POSITIONS OF SPOTS EVERY FRAME THROUGH THE MV
% load every frame for the calibration curve 
for pki=1:num_frame
    display(['Frame no. ',int2str(pki)])
    im=double(imread(D(pki).name));
    %     im = wiener2(im,[3 3]);                             % remove noise first 
    % % fit the background and remove the background from original image    
    %      bk_fit = imopen(im,strel('disk',15));               
    %      im_bk=im-bk_fit; 
    h = fspecial('gaussian', 11, 1) ;
    im = imfilter(im,h,'replicate');
    %bk_fit = imopen(im,strel('disk',15));               % fit the background
    bk_bxr = ones(15,15)/225;
    bk_fit=imfilter(im,bk_bxr,'replicate');
    im_bk=im-bk_fit;  
    % get xysxsy == [mu_x(px) mu_y(px) mu_x(nm) mu_y(nm) mu_z(nm) 
    %                sigma_x(px) sigma_y(px) sigma_x(nm) sigma_y(nm) ellip PSFW_H(px)
    %                n amp background Int std_b] by 2d gaussian fit;
    if nargin == 6
        xysxsy = iQ_gaussianfit( pick,im_bk,mask_sz,pki,IM_info,Z_cal_curve ); % pick is coordinates of position markers
    else
        xysxsy = iQ_gaussianfit( pick,im_bk,mask_sz,pki,IM_info);
    end
    xysxsy=cell2mat(xysxsy);
    DFT_CORR{pki,1}=xysxsy;     
  
end
%% GET THE DRIFT DISTANCE COMPARING TO THE FIRST FRAME
% column index: (1)x,       (2)y,       (3)x*pixel size,        (4)y*pixel size 
% column index: (6)sigma_x, (7)sigma_y, (8)sigma_x*pixel size,  (9)sigma_y*pixel size 
% column index: (6)sigma_x, (7)sigma_y, (8)sigma_x*pixel size,  (9)sigma_y*pixel size 
DFT_pos=cell2mat(DFT_CORR);
DFT_dr=DFT_pos;
 
[~,c]=size(DFT_pos);
% calculate the drift by substrating the first row of each spot. 
for k=1:c/16
    DFT_dr(:,16*(k-1)+1)=DFT_pos(:,16*(k-1)+1)-DFT_pos(1,16*(k-1)+1);
    DFT_dr(:,16*(k-1)+2)=DFT_pos(:,16*(k-1)+2)-DFT_pos(1,16*(k-1)+2);
    DFT_dr(:,16*(k-1)+3)=DFT_pos(:,16*(k-1)+3)-DFT_pos(1,16*(k-1)+3); 
    DFT_dr(:,16*(k-1)+4)=DFT_pos(:,16*(k-1)+4)-DFT_pos(1,16*(k-1)+4);
    DFT_dr(:,16*(k-1)+5)=DFT_pos(:,16*(k-1)+5)-DFT_pos(1,16*(k-1)+5); 
end
%% AVERAGE OVER SELECTED SPOTS TO GET  AVERAGE DRIFT CORRECTION
if c==16
    % only one set of reference point case 
    DFT_dr_ave=DFT_dr(:,1:5);
else
    % multiple sets of reference points case 
    DFT_dr_ave=DFT_dr(:,1:5);
    for o=2:c/16
        DFT=DFT_dr(:,16*(o-1)+1:16*(o-1)+5);
        DFT_dr_ave=DFT_dr_ave+DFT;
    end
end
DFT_dr_ave=DFT_dr_ave/(c/16);
%% nested function iQ_pkfnd
%% nested function iQ_nearestPoints
%% nested function iQ_gaussianfit
%% nested function putp
end
