# Supplementary material for: Nanoscale cooperative adsorption for materials control
Source: Nat Commun. 2021 Jul 13;12:4287. doi: 10.1038/s41467-021-24590-y (PMC8277846; doi:10.1038/s41467-021-24590-y)
Supplement: Supplementary file 4 — Supplementary Software 1 [file 41467_2021_24590_MOESM4_ESM.zip › codes_sharing/s_iqPALM/main/iQ_locprec.m]

function [xx,yy,M]=iQ_locprec(xxx,yyy,n)
%code from make 2d histogram
%n=20;  %number of bins in each dimension
subx=xxx; suby=yyy;
len=length(subx);

M=zeros(n,n);  %empty matrix that will become the 2d histogram

minx = min(subx); maxx = max(subx); rangex=maxx-minx;
stepx=rangex/n;

miny= min(suby); maxy=max(suby); rangey=maxy-miny;
stepy=rangey/n;

for j=1:len
    for x=1:n
        for y=1:n
            if subx(j)<=minx+x*stepx && subx(j)> minx+(x-1)*stepx && suby(j)<=miny+y*stepy && suby(j)>miny+(y-1)*stepy
                M(n-y+1,x)=M(n-y+1,x)+1;
            end
        end
    end
end

[xx, yy]=meshgrid(((minx+0.5*stepx):stepx:(maxx-0.5*stepx)),((maxy-0.5*stepy):-stepy:(miny+0.5*stepy)));
end
