# Supplementary material for: Nanoscale cooperative adsorption for materials control
Source: Nat Commun. 2021 Jul 13;12:4287. doi: 10.1038/s41467-021-24590-y (PMC8277846; doi:10.1038/s41467-021-24590-y)
Supplement: Supplementary file 4 — Supplementary Software 1 [file 41467_2021_24590_MOESM4_ESM.zip › codes_sharing/s_iqPALM/main/iQ_ProtnCount.m]

function [XYZ_all,XYZ_count,countprotein,XYZ_repeat,repeatprotein,countall,BKinfo]=iQ_ProtnCount(folderName,threshold,mask_sz,Delta,mask_Red_grid,DFT_dr_ave,IM_info,Z_cal_curve)
%% THE FUNCTION QUANTITATIVELY COUNT THE SPOTS INSIDE THE BOUNDARY OF THE CELL
% INPUTS:
% folderName: name of the foler, has to be a string
% threshold: minimum number of sigma needed for a peak picking, suggested value is 4. 
% mask_sz: size of mask that cover each spots, recommend size:11
% Delta: values to determine whether x1 y1 z1 = x2 y2 z2 or not. The format should be like [x y z], Note: x,y,and z are in nm.
% mask_Red_grid: grid coordinates of Red mask, use to determine whether spots are inside the cell or not.
% DFT_dr_ave: drift correction data, 2 column data
% IM_info: contains pixel size information  and correction factor for cylindrical lens;
% Z_cal_curve: fitting curve of Z calibration

% OUTPUTS:      [1        2        3        4        5        6           7           8           9           10    11         12 13  14         15  16   ] 
% XYZ_all:      [mu_x(px) mu_y(px) mu_x(nm) mu_y(nm) mu_z(nm) sigma_x(px) sigma_y(px) sigma_x(nm) sigma_y(nm) ellip PSFW_H(px) n  amp background Int std_b] of all fitted spots
% XYZ_count:    [mu_x(px) mu_y(px) mu_x(nm) mu_y(nm) mu_z(nm) sigma_x(px) sigma_y(px) sigma_x(nm) sigma_y(nm) ellip PSFW_H(px) n  amp background Int std_b] of non-repeated spots
% countprotein: total number of counted spots
% XYZ_repeat:   [mu_x(px) mu_y(px) mu_x(nm) mu_y(nm) mu_z(nm) sigma_x(px) sigma_y(px) sigma_x(nm) sigma_y(nm) ellip PSFW_H(px) n amp background Int std_b] of repeated spots
% repeatprotein:total number of repeated spots
% countall:     total number of spots
% BKinfo:       [background_avg,background_std,background_avg+threshold*background_std(threshold for fitting)]
%% TOP of the routine
cd(folderName); D=dir('*.tif');num_frame=length(D);
BKinfo = cell(num_frame,1);
% get the meshgrid size from mask_sz
sz=(mask_sz-1)/2;
% get the values to judge the spots are the same one or not between two connected frames.
del_x=Delta(1); del_y=Delta(2);                        % 2D
if nargin == 8; del_z=Delta(3);end                     % 3D
% get the pixel and corr_cylin information
Pixel_x=IM_info(1); Pixel_y=IM_info(2);  corr_cylin=IM_info(1)/IM_info(2);
% make Z calibration curve ready to use
if nargin == 8; x=Z_cal_curve(:,1); y=Z_cal_curve(:,2); end  % 3D
%% Output values
XYZ_repeat=cell(num_frame,1);
XYZ_count=cell(num_frame,1);
XYZ_all=cell(num_frame,1);
%%  OPEN 1st IMAGE AND GENERATE X1Y1Z1
n=1;
while 1
    
    im=double(imread(D(n).name));                        % load first frame   
    [im_bk,peak_fnd,~,bkinfo]=iQ_pkfnd(im,threshold,mask_sz,IM_info);   % find out the local maximum position in the current frame
    peak=intersect(peak_fnd,mask_Red_grid,'rows');         % pick up only those spots are inside the cell.
    BKinfo{n,1} = bkinfo;
    if isempty(peak)
        n=n+1; disp('nothing inside the cell in current frame')
        continue
    else
        XYZ_current=cell(length(peak),1);
        
        % 2D Gaussian fit all spots inside the cell
        [row_peak, ~]=size(peak);
        for j=1:row_peak
            
            [xi,yi]=meshgrid(peak(j,1)-sz:peak(j,1)+sz,peak(j,2)-sz:peak(j,2)+sz);
            zi=im_bk(peak(j,2)-sz:peak(j,2)+sz,peak(j,1)-sz:peak(j,1)+sz);
            results = iQ_autoGaussianSurfML(xi,yi,zi);
            amp=results.a; background=results.b; sigma_x=results.sigmax; sigma_y=results.sigmay/corr_cylin;
            mu_x=results.x0; mu_y=results.y0; Int=sum(sum(results.G-results.b)); std_b=mean(std(zi-results.G));
            ellip=2*abs((sigma_x-sigma_y))/(sigma_x+sigma_y);
            PSFW_H=sigma_x-sigma_y;     % calculate the width-height vaue from PSF fitting
            
            % if you are working w/ 2D data, this will be excuted.     
            if nargin < 8, mu_z=0;end
            % if you are working w/ 3D data, this will be excuted.
            if nargin == 8,mu_z=interp1(y,x,PSFW_H);end     % calulate z from the width-height of psf
            
            XYZ_current{j,1}=[mu_x mu_y mu_x*Pixel_x mu_y*Pixel_y mu_z...
                     sigma_x sigma_y sigma_x*Pixel_x sigma_y*Pixel_x ellip PSFW_H ...
                     n amp background Int std_b ];
        end
        disp(['Frame no. ',int2str(n),'   Sptos fitted: ',int2str(row_peak), '  spots']);
        break;
    end
end
countall=size(peak,1);
XYZ_all{n}=cell2mat(XYZ_current);
%%  REPEAT THE SAME PROCESS AS 1st IMAGE THROUGH THR MV
for i=n+1:num_frame
     
    % fit spots on the current frame
    im_nxt=double(imread(D(i).name));                     % load the next frame
    [im_bk_nxt,pk_nxt_fnd,~,bkinfo]=iQ_pkfnd(im_nxt,threshold,mask_sz,IM_info); % find out the local maximum positions in the next frame
    pk_nxt=intersect(pk_nxt_fnd,mask_Red_grid,'rows');     % pick up only those spots are inside the cell.
    BKinfo{i,1} = bkinfo;
    if isempty(pk_nxt)
        XYZ_nxt={};
        XYZ_nxt{1,1}=[0 0 0 0 0 0 0 0 0 0 0 i 0 0 0 0];    
        disp(['Frame no. ',int2str(i),'   Sptos fitted: ',' nothing inside the cell in next frame']);
         
    else
        countall=countall+size(pk_nxt,1);
        XYZ_nxt=cell(size(pk_nxt,1),1);
   
        [row_nxt, ~]=size(pk_nxt);
        for k=1:row_nxt
            [xi_nxt,yi_nxt]=meshgrid(pk_nxt(k,1)-sz:pk_nxt(k,1)+sz,pk_nxt(k,2)-sz:pk_nxt(k,2)+sz);
            zi_nxt=im_bk_nxt(pk_nxt(k,2)-sz:pk_nxt(k,2)+sz,pk_nxt(k,1)-sz:pk_nxt(k,1)+sz);
            results_nxt = iQ_autoGaussianSurfML(xi_nxt,yi_nxt,zi_nxt);
            amp_nxt=results_nxt.a; background_nxt=results_nxt.b; sigma_x_nxt=results_nxt.sigmax; sigma_y_nxt=results_nxt.sigmay/corr_cylin;
            mu_x_nxt=results_nxt.x0; mu_y_nxt=results_nxt.y0; Int_nxt=sum(sum(results_nxt.G-results_nxt.b)); std_b_nxt=mean(std(zi_nxt-results_nxt.G));
            ellip_nxt=2*abs((sigma_x_nxt-sigma_y_nxt))/(sigma_x_nxt+sigma_y_nxt);
            PSFW_H_nxt=sigma_x_nxt-sigma_y_nxt;              % calculate the width-height vaue from PSF fitting
        
            % if you are working w/ 2D data, this will be excuted.
            if nargin < 8, mu_z_nxt=0;end
            % if you are working w/ 3D data, this will be excuted.
            if nargin == 8, mu_z_nxt=interp1(y,x,PSFW_H_nxt); end % calulate mu_z from the width-height of psf   
   
            % drift correction in x,y,z direction     
            mu_x_nxt=mu_x_nxt-DFT_dr_ave(i,1);
            mu_y_nxt=mu_y_nxt-DFT_dr_ave(i,2);
            mu_z_nxt=mu_z_nxt-DFT_dr_ave(i,5);

            XYZ_nxt{k,1}=[mu_x_nxt mu_y_nxt mu_x_nxt*Pixel_x mu_y_nxt*Pixel_y mu_z_nxt...
                          sigma_x_nxt sigma_y_nxt sigma_x_nxt*Pixel_x sigma_y_nxt*Pixel_x ellip_nxt PSFW_H_nxt...
                          i amp_nxt background_nxt  Int_nxt std_b_nxt];
        end
        disp(['Frame no. ',int2str(i),'   Sptos fitted: ',int2str(row_nxt), '  spots']);
    end
    
    % Find out the repeated spots appeared in both fitted frame (XYZ_nxt) and previous frame (XYZ_current)
    xyz_current=cell2mat(XYZ_current);
    r2=1;  XYZ_rpt=cell(size(XYZ_current,1),1);
    [row_XYZ_current, ~]=size(cell2mat(XYZ_current));
    
    for k=1:row_XYZ_current
        x_current=XYZ_current{k,1}(1,3);
        y_current=XYZ_current{k,1}(1,4);
        z_current=XYZ_current{k,1}(1,5);
         
        [row_XYZ_nxt, ~]=size(cell2mat(XYZ_nxt));
        for m=1:row_XYZ_nxt
            x_nxt=XYZ_nxt{m,1}(1,3);
            y_nxt=XYZ_nxt{m,1}(1,4);
            z_nxt=XYZ_nxt{m,1}(1,5);
            % if you are working w/ 2D data, this will be excuted.
            if nargin < 8
                if abs(x_current-x_nxt)<del_x && abs(y_current-y_nxt)<del_y % if x position difference is smaller than del_x (set by user), the molecule will be treated as the same one. 
                    XYZ_rpt{r2,1}=XYZ_current{k,1}(1,:); r2=r2+1;
                end
            end
            % if you are working w/ 3D data, this will be excuted.
            if nargin == 8
                if abs(x_current-x_nxt)<del_x && abs(y_current-y_nxt)<del_y && abs(z_current - z_nxt) <del_z  % note: for x, y and z: 60 means 60 nm
                    XYZ_rpt{r2,1}=XYZ_current{k,1}(1,:); r2=r2+1;
                end
            end
        end
    end
    
    % Summary the coordinates for repeated spots
    xyz_rpt=cell2mat(XYZ_rpt);
    if ~isempty(xyz_rpt)
        if XYZ_current{1,1}(1,1)>0
            XYZ_repeat{i-1,1}=xyz_rpt; % the last frame will be taken care of later in the code
        end
    else
        xyz_rpt=zeros(1,16);
    end
    
    % Get the coordinates for no-repeated spots, which is counted proteins
    if XYZ_current{1,1}(1,1)>0
        xyz_count=xyz_current(~ismember(xyz_current,xyz_rpt,'rows'),:);
        XYZ_count{i-1,1}=xyz_count;
    end
    
    % Make coordinates of next frame as current frame for continuous comparison
    XYZ_current=XYZ_nxt;
    
    % Save all fitted spots
    XYZ_all{i}=cell2mat(XYZ_nxt);
end

% take care of the last frame
XYZ_current=cell2mat(XYZ_current);
if XYZ_current(1,1)>0
    XYZ_count{num_frame,1}=XYZ_current;
end
%%
% calculate the number repeated spots
XYZ_repeat=cell2mat(XYZ_repeat);
[repeatprotein, ~]=size(XYZ_repeat);

% calculate the number of proteins
XYZ_count=cell2mat(XYZ_count);
XYZ_count=XYZ_count(~any(isnan(XYZ_count),2),:);
[countprotein, ~]=size(XYZ_count);

BKinfo = cell2mat(BKinfo);
