# Supplementary material for: Nanoscale cooperative adsorption for materials control
Source: Nat Commun. 2021 Jul 13;12:4287. doi: 10.1038/s41467-021-24590-y (PMC8277846; doi:10.1038/s41467-021-24590-y)
Supplement: Supplementary file 4 — Supplementary Software 1 [file 41467_2021_24590_MOESM4_ESM.zip › codes_sharing/s_iqPALM/main/iQ_sgmloc.m]

function [ XYWODC,XYWDC,XZWODC,XZWDC,YZWODC,YZWDC ] = iQ_sgmloc( DFT_pos,DFT_dr_ave )
% This function calculates the localization precision
% INPUTS:
% DFT_pos: position of markers
% DFT_dr_ave: average drift of position markers
% OUTPUTS: 
% XYWODC/XYWDC: localization histogram in XY without/with drift correction
% XZWODC/XZWDC: localization histogram in XZ without/with drift correction
% YZWODC/YZWDC: localization histogram in YZ without/with drift correction


%% PLOT OUT THE IMAGE W/ AND W/O DC (JUST FOR VISUAL PURPOSE)
[~, col]=size(DFT_pos); % find out how many reference spots  
XYWODC=cell(col/16,1); XZWODC=cell(col/16,1); YZWODC=cell(col/16,1);
XYWDC=cell(col/16,2);  XZWDC=cell(col/16,2);  YZWDC=cell(col/16,2);
go3D=abs(max(DFT_pos(:,5)));
% figure;
 for i=1:col/16
     
     % remove outliers by intensity filter to take care of the Au blinking case 
     DFT_pos_raw_int = DFT_pos(:,16*(i-1)+15);
     intmean=mean(DFT_pos_raw_int);
     intstd=std(DFT_pos_raw_int);
     intul=intmean+4*intstd; intll=intmean-4*intstd;
     intidx=find(intll<DFT_pos_raw_int & DFT_pos_raw_int<intul);
     
     % x,y positions without drift correction
     xwodc=DFT_pos(intidx,16*(i-1)+3);%-min(DFT_pos(intidx,16*(i-1)+3));      
     ywodc=DFT_pos(intidx,16*(i-1)+4);%-min(DFT_pos(intidx,16*(i-1)+4));
     
     % x,y positions with drift correction
     xwdc=xwodc-DFT_dr_ave(intidx,3);      
     ywdc=ywodc-DFT_dr_ave(intidx,4);
     
     [x_xywodc,y_xywodc,M_xywodc]=iQ_locprec(xwodc,ywodc,20);    
     
     [x_xywdc,y_xywdc,M_xywdc]=iQ_locprec(xwdc,ywdc,20);
     results_xywdc=iQ_autoGaussianSurfML(x_xywdc,y_xywdc,M_xywdc);
      XYWODC{i,1}=[x_xywodc,y_xywodc,M_xywodc]; 
      XYWDC{i,1}=[x_xywdc,y_xywdc,M_xywdc]; XYWDC{i,2}=results_xywdc;
      
%      subplot(2,col/16,i)
%      surf(x_xywodc,y_xywodc,M_xywodc); view(2);
%      axis tight; 
%      xlabel('x (nm)'); ylabel('y (nm)'); 
%      title('xy before drift corr')
%      subplot(2,col/16,i+col/16)
%      surf(x_xywdc,y_xywdc,M_xywdc); view(2);
%      axis tight;
%      xlabel('x (nm)'); ylabel('y (nm)'); 
%      title({'xy after drift corr';...
%          ['\sigmax=',num2str(round(results_xywdc.sigmax*100)/100),'nm',...
%          '\sigmay=',num2str(round(results_xywdc.sigmay*100)/100),'nm']});
     
     % if you have 3D data
%      if go3D > 0
%      
%      zwodc=DFT_pos(intidx,16*(i-1)+5);%-min(DFT_pos(intidx,16*(i-1)+5));
%      zwdc=zwodc-DFT_dr_ave(intidx,5);
%      [x_xzwodc,z_xzwodc,M_xzwodc]=iQ_locprec(xwodc,zwodc,20);
%      [y_yzwodc,z_yzwodc,M_yzwodc]=iQ_locprec(ywodc,zwodc,20);
%      
%      [x_xzwdc,z_xzwdc,M_xzwdc]=iQ_locprec(xwdc,zwdc,20);
%      results_xzwdc=iQ_autoGaussianSurfML(x_xzwdc,z_xzwdc,M_xzwdc);
%      [y_yzwdc,z_yzwdc,M_yzwdc]=iQ_locprec(ywdc,zwdc,20);
%      results_yzwdc=iQ_autoGaussianSurfML(y_yzwdc,z_yzwdc,M_yzwdc);  
%      XZWODC{i,1}=[x_xzwodc,z_xzwodc,M_xzwodc]; 
%      YZWODC{i,1}=[y_yzwodc,z_yzwodc,M_yzwodc];     
%      XZWDC{i,1}=[x_xzwdc,z_xzwdc,M_xzwdc]; XZWDC{i,2}=results_xzwdc;
%      YZWDC{i,1}=[y_yzwdc,z_yzwdc,M_yzwdc]; YZWDC{i,2}=results_yzwdc;
%           
%      subplot(232)
%      surf(x_xzwodc,z_xzwodc,M_xzwodc); view(2);
%      axis tight; 
%      xlabel('x (nm)'); ylabel('z (nm)'); 
%      title('xz before drift corr')
%      subplot(233)
%      surf(y_yzwodc,z_yzwodc,M_yzwodc); view(2);
%      axis tight; 
%      xlabel('y (nm)'); ylabel('z (nm)'); 
%      title('yz before drift corr')
%      subplot(235)
%      surf(x_xzwdc,z_xzwdc,M_xzwdc); view(2);
%      axis tight;
%      xlabel('x (nm)'); ylabel('z (nm)'); 
%      title({'xz after drift corr';...
%          ['\sigmax=',num2str(round(results_xzwdc.sigmax*100)/100),'nm',...
%          '\sigmaz=',num2str(round(results_xzwdc.sigmay*100)/100),'nm']});
%      subplot(236)
%      surf(y_yzwdc,z_yzwdc,M_yzwdc); view(2);
%      axis tight;
%      xlabel('y (nm)'); ylabel('z (nm)'); 
%      title({'yz after drift corr';...
%          ['\sigmay=',num2str(round(results_yzwdc.sigmax*100)/100),'nm',...
%          '\sigmaz=',num2str(round(results_yzwdc.sigmay*100)/100),'nm']});
%      end
 end

end
