# Supplementary material for: Nanoscale cooperative adsorption for materials control
Source: Nat Commun. 2021 Jul 13;12:4287. doi: 10.1038/s41467-021-24590-y (PMC8277846; doi:10.1038/s41467-021-24590-y)
Supplement: Supplementary file 4 — Supplementary Software 1 [file 41467_2021_24590_MOESM4_ESM.zip › codes_sharing/s_iqPALM/Mao v3/eg1 IEcorr and DFTcorr/Mao_create_mask_FLimage.m]

function Mao_create_mask_FLimage


num_obj = 3; % use a few bright objects for drift correction.
num_goodpa = 2;% num of good particles for analysis. 
dir_ctrl_folder = 'C:\Users\Rocky Ye\Desktop\iQPALM_v5\Mao v3\eg1 IEcorr and DFTcorr\test ctrl image folder';
dir_real_folder = 'C:\Users\Rocky Ye\Desktop\iQPALM_v5\Mao v3\eg1 IEcorr and DFTcorr\test real image folder';
dir_central_folder = 'C:\Users\Rocky Ye\Desktop\iQPALM_v5\Mao v3\eg1 IEcorr and DFTcorr';

% !!!!!!!!!! note: very important, the markers you chose for first type and
% second type of masks MUST BE IDENTICAL. Must be draw in the same order. 

% create the first type of mask
cd(dir_ctrl_folder)
D=dir('*.tif');
N = 100; % number of images to be compiled
im=double(imread(D(1).name)); %load the first image to draw masks
for k = 2:N
    im=im+double(imread(D(k).name));
end
im=im/N;
figure
imshow(im,maps)
mask_dft_ctrl{num_obj,1} = []; %preallocate cell array
for i_obj = 1:num_obj
    mask_dft_ctrl{i_obj} = roipoly;
end

% create the second type of mask
cd(dir_real_folder)
D=dir('*.tif');
N = 100; % number of images to be compiled
im=double(imread(D(1).name)); %load the first image to draw masks
for k = 2:N
    im=im+double(imread(D(k).name));
end
im=im/N;
figure
imshow(im,maps)
mask_dft_real{num_obj,1} = []; %preallocate cell array
for i_obj = 1:num_obj
    mask_dft_real{i_obj} = roipoly;
end

% create the third type of mask
cd(dir_real_folder)
D=dir('*.tif');
N = 100; % number of images to be compiled
im=double(imread(D(1).name)); %load the first image to draw masks
for k = 2:N
    im=im+double(imread(D(k).name));
end
im=im/N;
figure
imshow(im,maps)
mask_anal{num_goodpa,1} = []; %preallocate cell array
for i_obj = 1:num_goodpa
    mask_anal{i_obj} = roipoly;
end


cd(dir_central_folder)
save('mask_dft_ctrl','mask_dft_ctrl')
save('mask_dft_real','mask_dft_real')
save('mask_anal','mask_anal')


return
