# Supplementary material for: Nanoscale cooperative adsorption for materials control
Source: Nat Commun. 2021 Jul 13;12:4287. doi: 10.1038/s41467-021-24590-y (PMC8277846; doi:10.1038/s41467-021-24590-y)
Supplement: Supplementary file 4 — Supplementary Software 1 [file 41467_2021_24590_MOESM4_ESM.zip › codes_sharing/s_iqPALM/Mao v3/eg1 IEcorr and DFTcorr/Mao_drift.m]

function  [dft_ctrl_ctrl1, dft_real_ctrl1, dft_real_real1,I1_ctrl,I1_real] = Mao_drift(dir_ctrl_folder, dir_real_folder,dir_central_folder,mask_dft_ctrl,mask_dft_real,num_obj)

%%%%%%%%%%%%%%%%%%%%%%%%%%%%%%%%%%%%%%%%%%%%%%%%
%%%%%%%%%%%%%%%%%%%%%%%%%%%%%%%%%%%%%%%%%%%%%%%%
cd(dir_ctrl_folder)
list_ctrl = dir;
list_ctrl = list_ctrl(3:end); %eliminate the . and .. from list. From now on, list ONLY contains the frames. 
num_frames_ctrl = length(list_ctrl);
[~,idx_date] = sort([list_ctrl.datenum]);

centroid_x_allframes_ctrl = zeros(num_frames_ctrl,num_obj);
centroid_y_allframes_ctrl = zeros(num_frames_ctrl,num_obj);
for j = 1:num_frames_ctrl   
    I = imread(list_ctrl(idx_date(j)).name);
    I = double(I); %
    
    if j == 1
        I1_ctrl = I;
    end
    
    Imax = max(max(I));
    Imin = min(min(I));
    I_gray = mat2gray(I,[Imin Imax]);
    
    centroid_x = zeros(1,num_obj);
    centroid_y = zeros(1,num_obj);  
    for i = 1:num_obj
        stat_weightedcentroid = regionprops(mask_dft_ctrl{i},I_gray,'WeightedCentroid'); % 
        centroid_x(i) = stat_weightedcentroid.WeightedCentroid(1);
        centroid_y(i) = stat_weightedcentroid.WeightedCentroid(2);
    end
    
    centroid_x_allframes_ctrl(j,:) = centroid_x;
    centroid_y_allframes_ctrl(j,:) = centroid_y;
end

span = 101;
for i = 1:num_obj
    centroid_x_allframes_ctrl(:,i) = smooth(centroid_x_allframes_ctrl(:,i),span);
    centroid_y_allframes_ctrl(:,i) = smooth(centroid_y_allframes_ctrl(:,i),span);
end

%%%%%%%%%%%%%%%%%%%%%%%%%%%%%%%%%%%%%%%%%%%%%%%%
%%%%%%%%%%%%%%%%%%%%%%%%%%%%%%%%%%%%%%%%%%%%%%%%
cd(dir_real_folder)
list_real = dir;
list_real = list_real(3:end); %
num_frames_real = length(list_real);
[~,idx_date] = sort([list_real.datenum]);

centroid_x_allframes_real = zeros(num_frames_real,num_obj);
centroid_y_allframes_real = zeros(num_frames_real,num_obj);
for j = 1:num_frames_real   
    I = imread(list_real(idx_date(j)).name);
    I = double(I); 
    
    if j == 1
        I1_real = I;
    end
    
    Imax = max(max(I));
    Imin = min(min(I));
    I_gray = mat2gray(I,[Imin Imax]);
    
    centroid_x = zeros(1,num_obj);
    centroid_y = zeros(1,num_obj);  
    for i = 1:num_obj
        stat_weightedcentroid = regionprops(mask_dft_real{i},I_gray,'WeightedCentroid');  
        centroid_x(i) = stat_weightedcentroid.WeightedCentroid(1);
        centroid_y(i) = stat_weightedcentroid.WeightedCentroid(2);
    end
    
    centroid_x_allframes_real(j,:) = centroid_x;
    centroid_y_allframes_real(j,:) = centroid_y;
end

span = 101;
for i = 1:num_obj
    centroid_x_allframes_real(:,i) = smooth(centroid_x_allframes_real(:,i),span);
    centroid_y_allframes_real(:,i) = smooth(centroid_y_allframes_real(:,i),span);
end


%%%%%%%%%%%%%%%%%%%%%%%%%%%%%%%%%%%
%%%%%%%%%%%%%%%%%%%%%%%%%%%%%%%%%%%
cd(dir_central_folder)

%%%%%%%%%%%%%%%%%%%%%%%%%%%%%%%%%%%
%%%%%%%%%%%%%%%%%%%%%%%%%%%%%%%%%%%
x_drift_ctrl_ctrl1 = zeros(num_frames_ctrl,num_obj);
y_drift_ctrl_ctrl1 = zeros(num_frames_ctrl,num_obj);
x_drift_avg_ctrl_ctrl1 = zeros(num_frames_ctrl,1);
y_drift_avg_ctrl_ctrl1 = zeros(num_frames_ctrl,1);
for j = 1:num_frames_ctrl
    x_drift_ctrl_ctrl1(j,:) = centroid_x_allframes_ctrl(j,:) - centroid_x_allframes_ctrl(1,:);
    y_drift_ctrl_ctrl1(j,:) = centroid_y_allframes_ctrl(j,:) - centroid_y_allframes_ctrl(1,:);
    x_drift_avg_ctrl_ctrl1(j) = mean(x_drift_ctrl_ctrl1(j,:));
    y_drift_avg_ctrl_ctrl1(j) = mean(y_drift_ctrl_ctrl1(j,:));
end
dft_ctrl_ctrl1 = [x_drift_avg_ctrl_ctrl1, y_drift_avg_ctrl_ctrl1];
% save('dft_ctrl_ctrl1','dft_ctrl_ctrl1')

%%%%%%%%%%%%%%%%%%%%%%%%%%%%%%%%%%%
%%%%%%%%%%%%%%%%%%%%%%%%%%%%%%%%%%%
x_drift_real_ctrl1 = zeros(num_frames_real,num_obj);
y_drift_real_ctrl1 = zeros(num_frames_real,num_obj);
x_drift_avg_real_ctrl1 = zeros(num_frames_real,1);
y_drift_avg_real_ctrl1 = zeros(num_frames_real,1);
for j = 1:num_frames_real
    x_drift_real_ctrl1(j,:) = centroid_x_allframes_real(j,:) - centroid_x_allframes_ctrl(1,:);
    y_drift_real_ctrl1(j,:) = centroid_y_allframes_real(j,:) - centroid_y_allframes_ctrl(1,:);
    x_drift_avg_real_ctrl1(j) = mean(x_drift_real_ctrl1(j,:));
    y_drift_avg_real_ctrl1(j) = mean(y_drift_real_ctrl1(j,:));
end
dft_real_ctrl1 = [x_drift_avg_real_ctrl1, y_drift_avg_real_ctrl1];
% save('dft_real_ctrl1','dft_real_ctrl1')

%%%%%%%%%%%%%%%%%%%%%%%%%%%%%%%%%%%
%%%%%%%%%%%%%%%%%%%%%%%%%%%%%%%%%%%
x_drift_real_real1 = zeros(num_frames_real,num_obj);
y_drift_real_real1= zeros(num_frames_real,num_obj);
x_drift_avg_real_real1 = zeros(num_frames_real,1);
y_drift_avg_real_real1 = zeros(num_frames_real,1);
for j = 1:num_frames_real
    x_drift_real_real1(j,:) = centroid_x_allframes_real(j,:) - centroid_x_allframes_real(1,:);
    y_drift_real_real1(j,:) = centroid_y_allframes_real(j,:) - centroid_y_allframes_real(1,:);
    x_drift_avg_real_real1(j) = mean(x_drift_real_real1(j,:));
    y_drift_avg_real_real1(j) = mean(y_drift_real_real1(j,:));
end
dft_real_real1 = [x_drift_avg_real_real1, y_drift_avg_real_real1];
% save('dft_real_real1','dft_real_real1')

return
