# Supplementary material for: Nanoscale cooperative adsorption for materials control
Source: Nat Commun. 2021 Jul 13;12:4287. doi: 10.1038/s41467-021-24590-y (PMC8277846; doi:10.1038/s41467-021-24590-y)
Supplement: Supplementary file 4 — Supplementary Software 1 [file 41467_2021_24590_MOESM4_ESM.zip › codes_sharing/s_iqPALM/Mao v3/eg1 IEcorr and DFTcorr/Mao_IEcorr.m]

function im_real_IEcorr = Mao_IEcorr(dir_ctrl_folder, dir_real_folder,dft_ctrl_ctrl1, dft_real_ctrl1)


%%%%%%%%%%%%%%%%%%%%%%%%%%%%%%%%%%%%%
%%%%%%%%%%%%%%%%%%%%%%%%%%%%%%%%%%%%%
max_ctrl = max(abs(dft_ctrl_ctrl1));
max_real = max(abs(dft_real_ctrl1));

x_max_ctrl = max_ctrl(1);
y_max_ctrl = max_ctrl(2);
x_max_real = max_real(1); 
y_max_real = max_real(2);

x_offset = ceil(max([x_max_ctrl x_max_real]))+1; 
y_offset = ceil(max([y_max_ctrl y_max_real]))+1;

%%%%%%%%%%%%%%%%%%%%%%%%%%%%%%%%%%%%%
%%%%%%%%%%%%%%%%%%%%%%%%%%%%%%%%%%%%%
cd(dir_ctrl_folder)
list_ctrl = dir;
list_ctrl = list_ctrl(3:end);  
num_frame_ctrl = length(list_ctrl);
[~,idx_date] = sort([list_ctrl.datenum]);

im_ctrl_1 = double(imread(list_ctrl(idx_date(1)).name));

[num_r,num_c] = size(im_ctrl_1);
x_start_ctrl_1 = x_offset;
x_end_ctrl_1 = num_c - x_offset;
y_start_ctrl_1 = y_offset;
y_end_ctrl_1 = num_r - y_offset;

im_select_ctrl = im_ctrl_1(y_start_ctrl_1:y_end_ctrl_1,x_start_ctrl_1:x_end_ctrl_1);
for i = 2:num_frame_ctrl
    im_nxt = double(imread(list_ctrl(idx_date(i)).name));
    delta_x = floor(dft_ctrl_ctrl1(i,1)); % in pixels
    delta_y = floor(dft_ctrl_ctrl1(i,2)); % in pixels
    im_select_ctrl = im_select_ctrl + im_nxt(y_start_ctrl_1+delta_y:y_end_ctrl_1+delta_y,x_start_ctrl_1+delta_x:x_end_ctrl_1+delta_x);
end
im_select_ctrl = im_select_ctrl/num_frame_ctrl;

%%%%%%%%%%%%%%%%%%%%%%%%%%%%%%%%%%%%%%
%%%%%%%%%%%%%%%%%%%%%%%%%%%%%%%%%%%%%%
cd(dir_real_folder)
list_real = dir;
list_real = list_real(3:end); 
num_frame_real = length(list_real);
[~,idx_date] = sort([list_real.datenum]);

im_real_IEcorr = cell(num_frame_real+2,1);
for i = 1:num_frame_real
    im_real = double(imread(list_real(idx_date(i)).name));
    delta_x = floor(dft_real_ctrl1(i,1)); % in pixels
    delta_y = floor(dft_real_ctrl1(i,2)); % in pixels
    im_select_real = im_real(y_start_ctrl_1+delta_y:y_end_ctrl_1+delta_y,x_start_ctrl_1+delta_x:x_end_ctrl_1+delta_x);
    int_avg = mean(mean(im_select_real - im_select_ctrl)); 
    im_real = int_avg*ones(size(im_real)); 
    im_real(y_start_ctrl_1+delta_y:y_end_ctrl_1+delta_y,x_start_ctrl_1+delta_x:x_end_ctrl_1+delta_x) = im_select_real - im_select_ctrl;  
    im_real_IEcorr{i+2} = im_real; 
end

return
