# Supplementary material for: Nanoscale cooperative adsorption for materials control
Source: Nat Commun. 2021 Jul 13;12:4287. doi: 10.1038/s41467-021-24590-y (PMC8277846; doi:10.1038/s41467-021-24590-y)
Supplement: Supplementary file 4 — Supplementary Software 1 [file 41467_2021_24590_MOESM4_ESM.zip › codes_sharing/s_iqPALM/Mao v3/eg1 IEcorr and DFTcorr/Mao_SMforGOLD_main.m]

function Mao_SMforGOLD_main

num_obj = 3;% the number of markers for drift correction
dir_ctrl_folder = 'C:\Users\Rocky Ye\Desktop\iQPALM_v5\Mao v3\eg1 IEcorr and DFTcorr\test ctrl image folder';
dir_real_folder = 'C:\Users\Rocky Ye\Desktop\iQPALM_v5\Mao v3\eg1 IEcorr and DFTcorr\test real image folder';
dir_central_folder = 'C:\Users\Rocky Ye\Desktop\iQPALM_v5\Mao v3\eg1 IEcorr and DFTcorr';

IM_info = [266.7 266.7];
spot_sz = 13;
threshold_ProtnCount = 6;
delta = [100 100]; %for the iQ_protoncount input

cd(dir_central_folder)
mask_dft_ctrl = load('mask_dft_ctrl.mat');
mask_dft_ctrl = struct2cell(mask_dft_ctrl);
mask_dft_ctrl = mask_dft_ctrl{1,1};

mask_dft_real = load('mask_dft_real.mat');
mask_dft_real = struct2cell(mask_dft_real);
mask_dft_real = mask_dft_real{1,1};

mask_anal = load('mask_anal.mat');
mask_anal = struct2cell(mask_anal);
mask_anal = mask_anal{1,1};
num_goodpa = length(mask_anal);
mask_anal_xy_coor = [];
for i = 1:num_goodpa
    [Y,X] = find(mask_anal{i}>0);
    mask_anal_xy_coor = [mask_anal_xy_coor;[X,Y]];
end

 [dft_ctrl_ctrl1, dft_real_ctrl1, dft_real_real1,I1_ctrl,I1_real] = Mao_drift(dir_ctrl_folder, dir_real_folder,dir_central_folder,mask_dft_ctrl,mask_dft_real,num_obj);
 im_real_IEcorr = Mao_IEcorr(dir_ctrl_folder, dir_real_folder,dft_ctrl_ctrl1, dft_real_ctrl1);
[XYZ_count,countprotein,XYZ_repeat,repeatprotein,countall,BKinfo]=Mao_ProtnCount(im_real_IEcorr,threshold_ProtnCount,spot_sz,delta,mask_anal_xy_coor,dft_real_real1,IM_info);

cd(dir_central_folder)
save('XYZ_count','XYZ_count');
imwrite(uint8(I1_ctrl),'I1_ctrl.tif')
imwrite(uint8(I1_real),'I1_real.tif')

return
