# Supplementary material for: Nanoscale cooperative adsorption for materials control
Source: Nat Commun. 2021 Jul 13;12:4287. doi: 10.1038/s41467-021-24590-y (PMC8277846; doi:10.1038/s41467-021-24590-y)
Supplement: Supplementary file 4 — Supplementary Software 1 [file 41467_2021_24590_MOESM4_ESM.zip › codes_sharing/s_iqPALM/sub/iQ_nearestPoints.m]

function [NPs]=iQ_nearestPoints(peak,target)
% Purpose: try to find out the nearest points related to peaks in target
% point sets and output the points as NPs
% INPUT: peak, target
%        peak: the points you pick by your hand
%        targets: target peaks that contain many points
% OUTPUT:NP
%        NPs: nearestPoints, one column cell data.
x=target(:,1);
y=target(:,2);
[row ~]=size(peak); NPs=cell(row,1);
for npi =1:row;
d = sqrt((target(:,1) - peak(npi,1) ).^2 + (target(:,2) - peak(npi,2) ).^2 );

[~, ixSort] = sort(d); %Sort distances

nearestpoint=[x(ixSort(1)) y(ixSort(1))] ;
NPs{npi,1}=nearestpoint;
end
end
