# Supplementary material for: Nanoscale cooperative adsorption for materials control
Source: Nat Commun. 2021 Jul 13;12:4287. doi: 10.1038/s41467-021-24590-y (PMC8277846; doi:10.1038/s41467-021-24590-y)
Supplement: Supplementary file 4 — Supplementary Software 1 [file 41467_2021_24590_MOESM4_ESM.zip › codes_sharing/s_iqPALM/sub/putp.m]

function ansputp=putp(im_pick,arg1)
putpi=0;
ansputp=[0 0];
ax=size(im_pick);
xspacing=ax(2)/100;
yspacing=ax(1)/100;
hold on;
exit_gin=ax(1)/20;
line([exit_gin,0],[exit_gin,exit_gin],'LineWidth',2);line([exit_gin,exit_gin],[0,exit_gin],'LineWidth',2);
title('Click inside the left upper corner when finished');  
text(floor((exit_gin-1)/2),floor((exit_gin-1)/2),'X','Color','red','BackgroundColor','w','FontWeight','bold');
while 1
   [x,y]=ginput(1);
   if x<exit_gin+1 && x<exit_gin+1; break;end
   
   putpi=putpi+1;
   plot(x,y,'*');number=num2str(putpi);
   
   text(x+xspacing,y+yspacing,number,'BackgroundColor','w');
   
   if nargin==2
       if arg1==0
           Text=[' ',num2str(x),', ',num2str(y)];
       elseif arg1==1
           Text=[' ',num2str(x)];
       elseif arg1==2
           Text=[' ',num2str(y)];
       end
       text(x,y,Text);
   end
   ansputp(putpi,:)=[x y];
   
end

hold off
end
