# Supplementary material for: Nanoscale cooperative adsorption for materials control
Source: Nat Commun. 2021 Jul 13;12:4287. doi: 10.1038/s41467-021-24590-y (PMC8277846; doi:10.1038/s41467-021-24590-y)
Supplement: Supplementary file 4 — Supplementary Software 1 [file 41467_2021_24590_MOESM4_ESM.zip › codes_sharing/s_iqPALM/sub/saveppt2.m]

function varargout=saveppt2(varargin)
%% Establish valid save file name:
if nargin<1
    [fname, fpath] = uiputfile('*.ppt');
    if fpath == 0; return; end
    filespec = fullfile(fpath,fname);
elseif strcmp(varargin{1},'ppt')
    % If the first input is the Powerpoint COM object
else
    % Otherwise the first input is the desired filename.
    filespec=varargin{1};
    varargin(1)='';
    % If the path is empty, use current working directory. If the extension
    % is blank, add .ppt then create full windows path.
    [fpath,fname,fext] = fileparts(filespec);
    if isempty(fpath); fpath = pwd; end
    if isempty(fext); fext = '.ppt'; end
    filespec = fullfile(fpath,[fname,fext]);
end

%% Process additional parameters
if numel(varargin)>0
    % Set up valid parameters list
    validParameters={ ...
        {'figure','fig','f'}, ... % Figure & driver settings
        {'init','i'},'close','save','ppt','visible','template', ... % Power Point Control.
        {'notes','n'},{'text','textbox'}, {'comments','comment'}, ... % Notes, textbox & comments settings
        {'stretch','st'},{'scale','s','sc'},{'title','t'}, ... % Stretch, Scale & Title settings
        {'driver','drivers','d'},{'resolution','res'},{'render','r'},... % Title, Resolution and Render Calls
        {'halign','h'},{'valign','v'},{'padding','pad','p'},{'columns','col','c'}...% Align, padding and column calls.
        {'editmenu','em'}}; % use editmenu function instead of print
    
    % Validate additional input
    addlParms=validateInput(varargin,validParameters);
else
    % Just make addlParms an empty struct so that 'isfield' doesn't error
    % out.
    addlParms=struct;
end

%% Parameter Sanity Checks

% PowerPoint File & Init cannot both be specified at the same time.
if isfield(addlParms,'init')&&isfield(addlParms,'ppt')
    error('Both init and ppt can not be specified at the same time. Call init first, then use ppt');
end
% PowerPoint Close & Init cannot both be specified at the same time
if isfield(addlParms,'init')&&isfield(addlParms,'close')
    warning('saveppt2:InitQuit','Both init and quit should not be specified at the same time, ignoring close.');
    addlParms=rmfield(addlParms,'close');
end
% If close is specified, force to save the powerpoint.
if isfield(addlParms,'close')
    addlParms.save=true;
end
%% Initialize PowerPoint
% If the user has passed a previous PowerPoint session:
if isfield(addlParms,'ppt')
    % Validate that the PPT object passed is actually a PPT object
    % Try 10 times to get parameters from the ppt object, waiting on
    % ActiveX to catch up.
    op=-1;
    for i=1:10
        try
            % Make sure it's a valid object.
            addlParms.ppt.ReadOnly;
            op=addlParms.ppt;
            break;
        catch
            pause(2);
        end
    end
    if op==-1
        error('Failed invoking object. Verify that it is a PPT object as returned from a saveppt2(file,''init'') function.');
    end
    % Otherwise assign it to the 'open presentation' variable and get the
    % powerpoint application object.
    ppt=op.Application;
    % If save or close is set
    if checkParm(addlParms,'save')
        % Save the file
        if ~exist(filespec,'file')
            % Save file as new if the file doesn't exist:
            invoke(op,'SaveAs',filespec,1);
        else
            % Save existing file:
            invoke(op,'Save');
        end
        % If close is specified, close the powerpoint.
        if checkParm(addlParms,'close')
            invoke(op,'Close');
            % If there are no more open powerpoint presentations, quit the
            % application
            if ppt.Presentations.Count==0
                invoke(ppt,'Quit');
            end
        end
        return;
    end
else
    % If a powerpoint object isn't passed, open one.
    ppt=-1;
    % Try 10 times to open powerpoint ActiveX with a 2 second pause in between.
    % Sometimes the OS and ActiveX controls take a few seconds to
    % 'catch up'
    for i=1:10
        try
            ppt = actxserver('PowerPoint.Application');
            ppt.visible;
            break;
        catch
            pause(2);
        end
    end
    if ppt==-1
        error('Error opening PowerPoint');
    end
    % Check if the savefile exists.
    if exist(filespec,'file')
        % If the save file already exists, the template cannot be applied.
        if isfield(addlParms,'template')
            addlParms=rmfield(addlParms,'template');
            warning('saveppt2:fileexist','Save file exists, skipping opening template');
        end
        % Try 10 times to open the file with a 2 second pause in between.
        % Sometimes the OS and ActiveX controls take a few seconds to
        % 'catch up'
        op=-1;
        for i=1:10
            try
                op = invoke(ppt.Presentations,'Open',filespec,[],[],0);
                break;
            catch
                pause(2);
            end
        end
        if op==-1
            error('Error opening file: %s',filespec);
        end
    else
        % If a template is specified
        if isfield(addlParms,'template')
            % Check that the file exists
            if ~exist(addlParms.template,'file');
                warning('saveppt2:notemplate','Template file does not exist, skipping.');
                op = invoke(ppt.Presentations,'Add');
            else
                % Open the template file
                op = invoke(ppt.Presentations,'Open',addlParms.template,[],[],0);
            end
        else
            op = invoke(ppt.Presentations,'Add');
        end
    end
    % If saveppt2 was just called to init the plots, return the PowerPoint
    % presentation object.
    if isfield(addlParms,'init')&&addlParms.init
        varargout{1}=op;
        return;
    end
end

% Set Visibility.
if checkParm(addlParms,'visible')
    ppt.visible=1;
end
%% Additional Parameter Sanity Checks
% Validate that halign is a valid setting
if isfield(addlParms,'halign')&&~any(strcmpi(addlParms.halign,{'left','center','right'}))
    warning('saveppt2:InvalidHalign','Invalid horizontal align "%s" specified, ignoring',addlParms.halign);
    addlParms=rmfield(addlParms,'halign');
end
% Validate that valign is a valid setting
if isfield(addlParms,'valign')&&~any(strcmpi(addlParms.valign,{'top','center','bottom'}))
    warning('saveppt2:InvalidValign','Invalid vertical align "%s" specified, ignoring',addlParms.valign);
    addlParms=rmfield(addlParms,'valign');
end
% If there is more than 1 figure, scale must be enabled so that all of the
% figures will fit on a slide.
if isfield(addlParms,'figure')&&length(addlParms.figure)>1
    if isfield(addlParms,'scale')&&addlParms.scale==false
        warning('saveppt2:ScaleForced','More than one figure given, scaling forced to enable so that the plots will fit');
    end
    addlParms.scale=true;
end
% Stretch only makes sense when used with scale. Ignore otherwise
if ~checkParm(addlParms,'scale')&&checkParm(addlParms,'stretch')
    warning('saveppt2:ScaleForcedStretch','Stretch is enabled, scaling forced to enabled.');
    addlParms.scale=true;
end
% Comments only works when the PowerPoint is visible.
if ~checkParm(addlParms,'visible')&&checkParm(addlParms,'comments')
    error('Visibility must be enabled to use comments.');
end
% Validate padding input
if isfield(addlParms,'padding')
    % Make sure that padding is a number
    if ~isnumeric(addlParms.padding)
        addlParms=rmfield(addlParms,'padding');
        warning('saveppt2:IncorrectPadding','Padding non-numeric. Must be [l, r, t, b] or a single number, ignoring.')
        % Validate padding size
    elseif ~any(size(addlParms.padding,2)==[1 4])
        addlParms=rmfield(addlParms,'padding');
        warning('saveppt2:IncorrectPaddingSize','Incorrect Padding Size. Must be [l, r, t, b] or a single number, ignoring.')
        % If padding is just one number, fill in so that all of the numbers are
        % the same
    elseif size(addlParms.padding,2)==1
        addlParms.padding=repmat(addlParms.padding,1,4);
    end
end

%% Set up defaults
% If no text for title is specified, set it to blank
if checkParm(addlParms,'title');
    addlParms.title='';
end
% If no text for textbox is specified, set it to blank
if checkParm(addlParms,'text');
    addlParms.text='';
end
% If no text for comment is specified, set it to blank
if checkParm(addlParms,'comments');
    addlParms.comments='';
end
% If no note is specified, clear it and give a warning
if checkParm(addlParms,'notes');
    warning('saveppt2:NoNoteGiven','No note was specified');
    addlParms=rmfield(addlParms,'notes');
end
% Stretch was not specified
if ~isfield(addlParms,'stretch');
    addlParms.stretch=true;
end
% Scale was not specified
if ~isfield(addlParms,'scale');
    addlParms.scale=true;
end
% Comments only work when the PowerPoint slide is visible.
if ~checkParm(addlParms,'visible')&&isfield(addlParms,'comments')
    warning('saveppt2:VisibleComments','Comments are only available if PowerPoint is visible. Removing');
    addlParms=rmfield(addlParms,'comments');
end
% Default the number of columns to 2
if ~isfield(addlParms,'columns')||checkParm(addlParms,'columns')
    addlParms.columns=2;
end
% If no close is specified, default to close the fields.
if ~isfield(addlParms,'close')&&~isfield(addlParms,'ppt')
    addlParms.close=true;
end
%% Configure Print Options
% Validate all of the figures
if isfield(addlParms,'figure')
    % Meaning they just put 'Figure', but didn't specify one, default
    % behavior for print, just remove the field
    if checkParm(addlParms,'figure')
        addlParms=rmfield(addlParms,'figure');
    else
        % More than 4 figures makes it hard to read
        if length(addlParms.figure)>4
            warning('saveppt2:TooManyFigures','More than 4 figures is not reccomended')
        end
    end
    % Check that the figures actually exist
    for i=1:length(addlParms.figure)
        try
            a=get(addlParms.figure(i));
        catch
            error('saveppt2:FigureDoesNotExist',['Figure ' addlParms.figure(i) ' does not exist']);
        end
    end
else
    % If no figure is specified, use the current figure.
    addlParms.figure=gcf;
end
% Resolution options
if isfield(addlParms,'resolution')
    resOpt=['-r ' num2str(addlParms.resolution)];
else
    resOpt='';
end
% Driver options
if isfield(addlParms,'driver')
    if strmatch(addlParms.driver(1),'d')
        addlParms.driver(1)='';
    end
    switch lower(addlParms.driver)
        case 'meta'
            addlParms.driver='-dmeta';
        case 'bitmap'
            addlParms.driver='-dbitmap';
        otherwise
            warning('saveppt2:UnknownDriver','Unknown Print Driver: %s. Using meta.',addlParms.driver);
            addlParms.driver='-dmeta';
    end
else
    addlParms.driver='-dmeta';
end
% Render schema options
if isfield(addlParms,'render')
    switch lower(addlParms.render)
        case 'painters'
            rendOpt='-painters';
        case 'zbuffer'
            rendOpt='-zbuffer';
        case 'opengl'
            rendOpt='-opengl';
        case 'render'
            rendOpt='';
        otherwise
            warning('saveppt2:UnknownRenderer','Unknown Renderer: %s',addlParms.render);
            addlParms=rmfield(addlParms,'render');
    end
else
    rendOpt='';
end
 
%% Slide functions
% Get height and width of slide:
slide_H = op.PageSetup.SlideHeight;
slide_W = op.PageSetup.SlideWidth;
% Get current number of slides:
slide_count = get(op.Slides,'Count');
% Add a new slide (with title object):
slide_count = int32(double(slide_count)+1);
% Create the appropriate slide (w or w/o title)
if isfield(addlParms,'title')
    % Slide with Title
    if addlParms.figure(1)==0 % Title slide only.
        new_slide = invoke(op.Slides,'Add',slide_count,1);
    else % Title slide with plots.
        new_slide = invoke(op.Slides,'Add',slide_count,11);
        % Set the text frame to autosize
        new_slide.Shapes.Title.TextFrame.AutoSize=1;
        % If padding is specified, use that.
        if isfield(addlParms,'padding')
            set(new_slide.Shapes.Title,'Top',addlParms.padding(3));
        else
            % Otherwise move the title up towards the top of the scope
            set(new_slide.Shapes.Title,'Top',get(new_slide.Shapes.Title.TextFrame.TextRange.Font,'Size')/4);
        end
        % Resize the title so that it is the width of the slide
        set(new_slide.Shapes.Title,'Left',0);
        set(new_slide.Shapes.Title,'Width',slide_W);
        % Set the 'top' of where the bottom of the title is.
        top=get(new_slide.Shapes.Title,'Top')+get(new_slide.Shapes.Title,'Height');
    end
    % Set the text in the title to the specified title
    set(new_slide.Shapes.Title.TextFrame.TextRange,'Text',addlParms.title);
else
    % Slide with No Title
    new_slide = invoke(op.Slides,'Add',slide_count,12);
    if isfield(addlParms,'padding')
        top=addlParms.padding(3);
    else
        top=0;
    end
end
% If padding is given, use that (top is specified above)
if isfield(addlParms,'padding')
    left=addlParms.padding(1);
    right=addlParms.padding(2);
    bottom=addlParms.padding(4);
else
    bottom=0;
    left=0;
    right=0;
end
%% Figure Functions
% Calculate the number of rows and columns
fig.count=length(addlParms.figure);
fig.rows=(floor((fig.count-1)/addlParms.columns))+1;
fig.columns=min(fig.count,addlParms.columns);
% For each figure
for i=1:fig.count
    % For title page only, skip.
    if addlParms.figure(i)==0
        continue;
    end
    % Determine what row and column the current figure is on
    row=floor((i-1)/addlParms.columns);
    column=mod(i-1,addlParms.columns);
    % Copy the figure to the clipboard
    % editmenu options
   if isfield(addlParms,'editmenu')
      editmenufcn(gcf,'EditCopyFigure')
        else
      print(addlParms.driver,['-f' num2str(addlParms.figure(i))],rendOpt,resOpt);
   end
   

    
    
    % Paste the contents of the Clipboard:
    pic1 = invoke(new_slide.Shapes,'Paste');
    % Get height and width of picture:
    pic_H = get(pic1,'Height');
    pic_W = get(pic1,'Width');
    % If scale is specified:
    if checkParm(addlParms,'scale')
        % If stretch is specified, scretch the figure to it's 'box' (full
        % page if there is only 1)
        if checkParm(addlParms,'stretch')
            set(pic1,'LockAspectRatio','msoFalse')
            set(pic1,'Width',(slide_W-(left+right))/fig.columns);
            set(pic1,'Height',(slide_H-(top+bottom))/fig.rows);
        else
            % Determine if the height or the width will be the constraint,
            % then set the picture height or width accordingly
            if ((slide_H)/fig.rows)/((slide_W)/fig.columns)>(pic_H+(top+bottom))/(pic_W+(left+right))
                set(pic1,'Width',(slide_W-(left+right))/fig.columns);
            else
                set(pic1,'Height',(slide_H-(top+bottom))/fig.rows);
            end
        end
    end
    % Get the figure height and widths
    fig.width=get(pic1,'Width');
    fig.height=get(pic1,'Height');
    % Do a vertical alignment based on input
    if isfield(addlParms,'valign')
        if strcmpi(addlParms.valign,'center')
            set(pic1,'Top',top+0.5*(slide_H-(fig.height*fig.rows+top+bottom))+fig.height*row);
        elseif strcmpi(addlParms.valign,'top')
            set(pic1,'Top',top+fig.height*row);
        elseif strcmpi(addlParms.valign,'bottom')
            set(pic1,'Top',slide_H-(fig.height*fig.rows+bottom)+fig.height*row);
        end
    else
        % Or default to center
        set(pic1,'Top',top+0.5*(slide_H-(fig.height*fig.rows+top+bottom))+fig.height*row);
    end
    % Do a horizontal alignment based on input
    if isfield(addlParms,'halign')
        if strcmpi(addlParms.halign,'center')
            set(pic1,'Left',left+0.5*(slide_W-(fig.width*min(fig.count-fig.columns*row,fig.columns)+left+right))+fig.width*column);
        elseif strcmpi(addlParms.halign,'left')
            set(pic1,'Left',left+fig.width*column);
        elseif strcmpi(addlParms.halign,'right')
            set(pic1,'Left',slide_W-(fig.width*min(fig.count-fig.columns*row,fig.columns)+left+right)+fig.width*column);
        end
    else
        % Or default
        set(pic1,'Left',left+0.5*(slide_W-(fig.width*min(fig.count-fig.columns*row,fig.columns)+left+right))+fig.width*column);
    end
end
% Clean up notes & text box strings.
text={'notes','text','comments'};
for i=1:numel(text)
    % If the notes are a number, convert it to text
    if isfield(addlParms,text{i})
        if isnumeric(addlParms.(text{i}))
            addlParms.(text{i})=num2str(addlParms.(text{i}));
        else
            % Convert \n & \t into characters for powerpoint
            warning('off','MATLAB:strrep:InvalidInputType');
            addlParms.(text{i})=strrep(addlParms.(text{i}),'\t',9);
            addlParms.(text{i})=strrep(addlParms.(text{i}),'\n',13);
            % Convert \n into characters for powerpoint, if added via
            % sprintf, eg note=sprintf('%s\n%s','Hello','World');
            addlParms.(text{i})(addlParms.(text{i})==10)=13;
        end
    end
end
% Add notes if they are specified
if isfield(addlParms,'notes')
    % Taken from this page: http://www.mahipalreddy.com/vba.htm
    if get(new_slide.notesPage.Shapes,'Count')==0
        % Still haven't figured this Matlab -> VBA out. AddRect returns an
        % error
        warning('saveppt2:nonoteadded','No note box found, none added');
    else
        % For each of the shapes, loop through until you find one with a
        % text frame.
        for i=1:get(new_slide.notesPage.Shapes,'Count')
            % If it has a text frame, set the text and break out of the
            % loop.
            if strcmp(get(new_slide.notesPage.Shape.Item(i),'HasTextFrame'),'msoTrue')
                set(new_slide.notesPage.Shape.Item(i).TextFrame.TextRange,'Text',addlParms.notes);
                break;
            end
        end
    end
end
% If comment field is specified
if isfield(addlParms,'comments')
    new_comment=invoke(new_slide.Shapes,'AddComment');
    set(new_comment.TextFrame.TextRange,'Text',addlParms.comments);
end
% Add textbox if it is specified
if isfield(addlParms,'text')
    new_text=invoke(new_slide.Shapes,'AddTextbox','msoTextOrientationHorizontal',0,0,720,540/4);
    set(new_text.TextFrame.TextRange,'Text',addlParms.text);
end
%% Exit Functions
% If saveppt2 was called after an init as part of a batch process, just
% return
if isfield(addlParms,'ppt');
    return;
end
% Save the file
if ~exist(filespec,'file')
    % Save file as new:
    invoke(op,'SaveAs',filespec,1);
else
    % Save existing file:
    invoke(op,'Save');
end
% If asked to close the file.
if checkParm(addlParms,'close')
    % Check if other presentations are open. If so, only close this
    % powerpoint, otherwise quit the application.
    if checkParm(addlParms,'close')
        invoke(op,'Close');
        % Sanity checking for when called from within a script. If saveppt2 are
        % called too close together then the file will not be done being written to
        % or powerpoint will not have completely closed, causing an error. This
        % simply stalls the exit until the ActiveX object has closed. Adds an
        % additional 0.001 seconds to execution, but helps prevent failures in
        % loops.
        % If it doesn't exit by 1000, return anyway
        for i=1:1000;
            try
                % Try to get parameter
                op.ReadOnly
            catch
                % When an error is thrown (the ActiveX object is destroyed), return
                return;
            end
        end
        if ppt.Presentations.Count==0
            invoke(ppt,'Quit');
            for i=1:1000;
                try
                    % Try to get parameter
                    ppt.visible
                catch
                    % When an error is thrown (the ActiveX object is destroyed), return
                    return;
                end
            end
        end
    end
else
    % If the user isn't closing the presentation and is assigning the
    % PowerPoint presentation object to a variable, return it.
    if nargout==1
        varargout{1}=op;
    end
end
end

%% Supporting Functions. Here Be Dragons.
% Check to see if the parameters is 'set'
function result=checkParm(addlParms,parm)
result=0;
try
    if isfield(addlParms,parm)
        if islogical(addlParms.(parm))&&addlParms.(parm)==true
            result=1;
        end
    end
catch
end
return
end

function parameters=validateInput(argsIn,validParameters,force)
%VALIDATEINPUT  Validate input for m-files
%   parameters - validateInput(varargin,validParameters,[force])
%   varargin - passed directly from the parent script.
%   validParameters - A cell of strings or cells with valid input arguments
%       validParameters = {{'print','p'},{'size','s'},'name'};
%       Will accept the following as valid input:
%              print, -print, p, -p
%              size, -size, s, -s
%              name, -name
%
%       If the input pararameter is specified as 'yes', 'on', or 'true' then the
%       parameter is set as true. If it is 'no', 'off', or 'false' then it
%       is returned as false. This is for when calling programs with out
%       parenthesis.
%
%   force - Force the output parameters struct to have all validParameters,
%   even if they are not given. All non-specified input will be set to
%   'false'.
%
%   parameters is a structure with each given input argument. In the case
%   that there are multiple options, the output is set to the first
%   'option'. 'size' and 's' will both set the 'parameters.size' field.
%
%   Example (This is intended to be called from within a function)
%    varargin={'p','s',10,'name','john doe'}
%    validParameters={{'size','s'},{'print','p'},'name'}
%    parameters=validateInput(varargin,validParameters)
%
%    varargin={'p','on','s',10,'name','john doe'}
%    validParameters={{'size','s'},{'print','p'},'name'}
%    parameters=validateInput(varargin,validParameters)
%
%    varargin={'p'}
%    validParameters={{'size','s'},{'print','p'},'name'}
%    parameters=validateInput(varargin,validParameters,true)
%
% Author: Jedediah Frey
% Created: Apr 2010
% Copyright 2010

error(nargchk(1, 3, nargin, 'struct'))
if nargin<3
    force=false;
else
    force=logical(force);
end
i=1; % Set loop variable
while i<=numel(argsIn) % Do until the end of
    % Determine if the current input is a valid parameter.
    [validParameter,parmName]=valid(argsIn{i},validParameters);
    % If it is not a valid input, die with errror.
    if ~validParameter
        error('validateInput:UnknownParameter',['Unknown Parameter: ' argsIn{i}]);
    end
    % If the parameter is the 'last' input or the next argument is a valid
    % input.
    if i+1>numel(argsIn)||valid(argsIn{i+1},validParameters)
        % Set the parameter to true (used for 'optional' calls)
        parameters.(parmName)=true;
        i=i+1; % Increment counter by 1
    else
        % Otherwise, use the next 'input' as the parameter's value
        parameters.(parmName)=argsIn{i+1};
        % If the value is logical and true, sit it to true.
        try
            if islogical(parameters.(parmName))&&parameters.(parmName)==true
                parameters.(parmName)=true;
                % If it is 'yes' or 'on', set it to true.
            elseif strcmpi(parameters.(parmName),'yes')||strcmpi(parameters.(parmName),'on')||strcmpi(parameters.(parmName),'true')
                parameters.(parmName)=true;
            elseif strcmpi(parameters.(parmName),'no')||strcmpi(parameters.(parmName),'off')||strcmpi(parameters.(parmName),'false')
                parameters.(parmName)=false;
                % If it is a number (that may have been passed as a string,
                % then convert it to a number
            elseif ischar(parameters.(parmName))&&~isnan(str2double(parameters.(parmName)))
                parameters.(parmName)=str2double(parameters.(parmName));
            end
        catch
        end
        i=i+2; % Increment counter by 2
    end
end
if ~force
    return;
end
for j=1:numel(validParameters)
    % Get the parameter name.
    if iscell(validParameters{j})
        name=validParameters{j}{1};
    else
        name=validParameters{j};
    end
    % If the parameter is not set, set it to false.
    if ~isfield(parameters,name)
        parameters.(name)=false;
    end
end
end

function [validParameter,name] = valid(parameter,validParameters)
% By default the current parameter isn't valid.
validParameter=false;
name=''; % Set the parameter name to something, in case nothing is returned.
% For each of the validParameters
for j=1:numel(validParameters)
    % If the parameter is a cell.
    if iscell(validParameters{j})
        % For each option in the cell
        for k=1:numel(validParameters{j})
            % If the parameter directly matches OR the first character is a
            % '-' and the rest of the string match.
            try
                if strcmpi(validParameters{j}{k},parameter)||(strcmpi(parameter(1),'-')&&strcmpi(validParameters{j}{k},parameter(2:end)))
                    validParameter=true; % Set as a valid parameter.
                    name=validParameters{j}{1}; % Return the first cell as the variable name'
                    return;
                end
            catch
            end
        end
    else
        % If the validParameter isn't a cell, just directly compare it.
        try
            if strcmpi(validParameters{j},parameter)||(strcmpi(parameter(1),'-')&&strcmpi(validParameters{j},parameter(2:end)))
                name=validParameters{j};
                validParameter=true;
                return;
            end
        catch
        end
    end
 end
end
